# Supplementary material for: Development and validation of a novel CD4+ T cell‐related gene signature to detect severe COVID‐19
Source: Clin Transl Med. 2023 Jun 5;13(6):e1294. doi: 10.1002/ctm2.1294 (PMC10242253; doi:10.1002/ctm2.1294)
Supplement: Supplementary file 2 — Supplementary Information [file CTM2-13-e1294-s005.csv]

Table S1:CD4+ T markers in GSE163668
RPL22
RPL11
RCAN3
LCK
RPS8
RPL5
RP11-20O24.4
RPS27
GAS5
RPS7
RPS27A
MAL
RPL31
EEF1B2
RPL37A
RPL32
OXNAD1
RPL15
RPSA
RPL14
RPL29
RPL24
TRAT1
RPL35A
RPL9
LEF1
RPL34
SNHG8
INPP4B
RPS3A
IL7R
RPL37
RPS23
COX7C
CAMK4
HINT1
TCF7
RPS14
NPM1
RACK1
LTB
RPS18
RPS10
RPL10A
EEF1A1
RPS12
TOMM7
RP11-371A22.1
GIMAP7
RPS4X
RPL36A
RPL39
RPL10
SARAF
LEPROTL1
RPS20
RPL7
RPL30
PABPC1
EIF3E
LINC00861
MYC
RPL8
RPS6
AQP3
RPL35
RPL12
RPL7A
RPLP2
RPS13
RP11-425L10.1
RPS3
CD3E
CD3D
CD3G
RPS25
HSPA8
PRKCQ-AS1
SPOCK2
CD27
C12orf57
CD69
LDHB
PCED1B-AS1
HNRNPA1
RPS26
RPL41
RPL6
RPS2P5
RPLP0
RPL21
TPT1
RPS29
EVL
RPL4
RPLP1
RPS2
IL32
RPS15A
RPL13
RPL26
LRRC75A-AS1
RPL13P12
RPL23A
RPL19
CCR7
RPL27
RPL38
RPL17
RPS21
RPS15
AES
EEF2
RPL36
RPS28
RPL18A
RPS16
RPS19
GLTSCR2
RPL18
FLT3LG
RPL13A
NOSIP
RPS5
PIK3IP1
RPL3
