# Supplementary material for: Development and validation of a novel CD4+ T cell‐related gene signature to detect severe COVID‐19
Source: Clin Transl Med. 2023 Jun 5;13(6):e1294. doi: 10.1002/ctm2.1294 (PMC10242253; doi:10.1002/ctm2.1294)
Supplement: Supplementary file 3 — Supplementary Information [file CTM2-13-e1294-s004.csv]

Table S2: DEGs between non-severe and severe group in GSE157103
symbol	logFC	AveExpr	t	P.Value	adj.P.Val	B
CCR5	-1.553249164	2.877798196	-9.194415947	6.48E-15	2.10E-11	23.5052404
FCER1A	-2.602550219	3.011741244	-9.009683759	1.63E-14	3.18E-11	22.59873129
CD4	-1.783049026	5.175147513	-8.927641495	2.46E-14	3.78E-11	22.19659498
GRB10	1.856109833	3.504071218	8.890393024	2.96E-14	3.78E-11	22.01412664
IL1R2	2.818517167	8.639930737	8.881000528	3.11E-14	3.78E-11	21.96812708
TARP	-1.64863596	5.017116303	-8.803450851	4.57E-14	4.45E-11	21.58851207
CD2	-1.698718874	5.452484246	-8.636542588	1.05E-13	8.90E-11	20.77270442
CD6	-1.724875574	3.727345195	-8.558279472	1.55E-13	1.09E-10	20.39082462
OLAH	3.374944914	3.704392791	8.500661985	2.07E-13	1.22E-10	20.1099787
CD3E	-1.733374062	6.250227801	-8.463838848	2.48E-13	1.25E-10	19.93062953
EVL	-1.57710624	5.284449232	-8.434954817	2.86E-13	1.25E-10	19.79002678
CD160	-1.617653214	2.182417993	-8.428558778	2.96E-13	1.25E-10	19.75890145
LCK	-1.643684449	5.300835191	-8.400736888	3.39E-13	1.30E-10	19.6235516
SAMD3	-1.548233677	3.552568193	-8.369592681	3.96E-13	1.45E-10	19.47211985
HLA-DPA1	-1.60134699	6.989494112	-8.366049669	4.03E-13	1.45E-10	19.45489826
CD3D	-1.616052726	6.908570641	-8.298464341	5.63E-13	1.77E-10	19.12660637
CD5	-1.549162979	2.99900014	-8.256506258	6.93E-13	1.99E-10	18.92301622
KLRG1	-1.669142032	3.091898783	-8.197292089	9.29E-13	2.45E-10	18.63599435
IL2RB	-1.6397475	3.454033405	-8.096768528	1.53E-12	3.23E-10	18.14958312
GZMA	-1.655653942	6.782784912	-7.992722888	2.55E-12	4.51E-10	17.64732683
HLA-DRB1	-1.513437161	8.422441769	-7.983798477	2.66E-12	4.59E-10	17.60430605
CX3CR1	-2.035602912	5.186387631	-7.973512718	2.80E-12	4.77E-10	17.55473486
S1PR5	-1.633724878	3.061784364	-7.957917707	3.03E-12	4.89E-10	17.47960108
KLRK1	-1.714909076	5.428800872	-7.957700895	3.03E-12	4.89E-10	17.47855673
ZAP70	-1.693889804	4.36808576	-7.955205957	3.07E-12	4.89E-10	17.46653946
GZMH	-2.075494515	6.263347309	-7.919331659	3.66E-12	5.24E-10	17.29383146
TNFRSF25	-1.56534856	2.573345375	-7.919242056	3.66E-12	5.24E-10	17.29340029
ARG1	2.740955886	6.564575355	7.908807928	3.85E-12	5.41E-10	17.24319852
HLA-DPB1	-1.505608334	5.317106783	-7.899442451	4.03E-12	5.49E-10	17.19815027
TBX21	-1.548100047	3.560113243	-7.85485135	5.02E-12	6.31E-10	16.98382246
CD247	-1.635917196	5.51247963	-7.84956285	5.15E-12	6.43E-10	16.95842063
IL32	-1.679434775	7.639619274	-7.833650117	5.57E-12	6.82E-10	16.8820109
CD8A	-1.697421493	4.648646428	-7.814509394	6.12E-12	7.22E-10	16.79014639
XCL2	-1.609576034	3.233886598	-7.726948135	9.39E-12	9.67E-10	16.37055167
FCRL6	-1.788876162	3.23037296	-7.585901329	1.87E-11	1.45E-09	15.69701536
DAAM2	2.448707637	2.529814253	7.541249686	2.32E-11	1.67E-09	15.48443419
GIMAP5	-1.569646466	5.66249454	-7.524897269	2.51E-11	1.79E-09	15.40666274
CLEC10A	-1.624968471	2.663798323	-7.504893916	2.77E-11	1.92E-09	15.31158716
MCEMP1	1.559581976	7.873234911	7.460615678	3.43E-11	2.19E-09	15.1013704
PFKFB2	2.047059106	3.869445354	7.42525871	4.08E-11	2.46E-09	14.93374743
ADGRG1	-1.530855541	3.053259365	-7.317268903	6.87E-11	3.55E-09	14.42314193
TGFBI	-1.574588838	5.284067516	-7.289642116	7.85E-11	3.87E-09	14.29285479
GZMK	-1.550343381	4.388688864	-7.207454221	1.17E-10	5.08E-09	13.90611073
CCR3	-1.876712969	3.490950219	-7.185484744	1.30E-10	5.43E-09	13.80295202
CD8B	-1.574590315	3.702595223	-7.142394204	1.59E-10	6.27E-09	13.60089624
TCF7	-1.695956536	3.971613269	-7.125170705	1.73E-10	6.65E-09	13.52023799
GNLY	-2.052244998	7.746880368	-7.067883111	2.28E-10	8.02E-09	13.25239606
PRF1	-1.68730639	5.798208944	-6.973806927	3.57E-10	1.06E-08	12.81405589
GZMB	-1.595643971	6.49987807	-6.860353135	6.11E-10	1.55E-08	12.28802327
FGFBP2	-1.668219636	5.376735364	-6.726900045	1.15E-09	2.44E-08	11.67310005
MAOA	2.33237644	1.809574818	6.572011406	2.37E-09	4.07E-08	10.96494053
TMIGD3	1.661837473	2.929550817	6.371084748	6.03E-09	8.16E-08	10.05582028
ORM1	1.715172816	6.454754128	6.334145216	7.15E-09	9.30E-08	9.889920816
MACIR	1.819930298	3.557314239	6.308454343	8.05E-09	1.02E-07	9.774775554
IL7R	-1.516835446	5.293087006	-6.183800967	1.42E-08	1.59E-07	9.21889619
ECHDC3	1.621766015	3.118889805	6.171343351	1.51E-08	1.66E-07	9.163604571
CD177	2.489441196	6.364766325	5.914265031	4.82E-08	4.22E-07	8.033784569
TPST1	1.618272933	5.120033192	5.91070676	4.90E-08	4.28E-07	8.018301628
IL18R1	1.844544346	5.288133086	5.760871367	9.55E-08	7.48E-07	7.37037604
LGALS2	-2.392425759	5.056871935	-5.570620593	2.20E-07	1.49E-06	6.559560619
VSIG4	1.697943865	4.067215238	5.190468918	1.13E-06	6.04E-06	4.982715775
CA1	1.600377906	2.622501073	4.673799417	9.39E-06	3.89E-05	2.943776226
SIGLEC1	-1.628090497	2.431659632	-4.217833016	5.48E-05	0.000192485	1.258444091
MMP8	1.726166256	5.280390254	4.160832921	6.79E-05	0.000233389	1.056016602
OLFM4	1.772233266	4.242239227	3.982335502	0.000130692	0.000420633	0.434693719
DEFA1	1.65578214	8.943311712	3.344404112	0.001167243	0.003055323	-1.618723115
HLA-DRB3	-1.666522674	4.712487948	-3.218317834	0.001745829	0.004408037	-1.991450537
DEFA1B	1.51293045	11.3650996	3.1573677	0.00211295	0.005253032	-2.167480822
IFI27	-1.767027441	6.856443469	-3.034066329	0.003085068	0.007409034	-2.515159359
