# Supplementary material for: Development and validation of a novel CD4+ T cell‐related gene signature to detect severe COVID‐19
Source: Clin Transl Med. 2023 Jun 5;13(6):e1294. doi: 10.1002/ctm2.1294 (PMC10242253; doi:10.1002/ctm2.1294)
Supplement: Supplementary file 4 — Supplementary Information [file CTM2-13-e1294-s002.csv]

Table S3: The detailed enrichment analysis of DEGs between non-severe and severe patients in GSE157103
ONTOLOGY	ID	Description	GeneRatio	BgRatio	pvalue	p.adjust	qvalue	geneID	Count
BP	GO:0042110	T cell activation	20/62	464/18670	1.89E-17	2.37E-14	1.72E-14	ARG1/CD2/CD3D/CD3E/CD4/CD5/CD6/CD8A/CD8B/HLA-DPA1/HLA-DPB1/IL7R/LCK/TCF7/ZAP70/IL18R1/CD160/VSIG4/KLRK1/TBX21	20
BP	GO:0007159	leukocyte cell-cell adhesion	16/62	337/18670	1.15E-14	7.18E-12	5.22E-12	ARG1/CD3E/CD4/CD5/CD6/CX3CR1/HLA-DPA1/HLA-DPB1/IL7R/LCK/ZAP70/CD160/VSIG4/KLRK1/TBX21/CD177	16
BP	GO:0050863	regulation of T cell activation	15/62	314/18670	7.97E-14	3.32E-11	2.41E-11	ARG1/CD2/CD3E/CD4/CD5/CD6/HLA-DPA1/HLA-DPB1/IL7R/LCK/ZAP70/CD160/VSIG4/KLRK1/TBX21	15
BP	GO:1903037	regulation of leukocyte cell-cell adhesion	14/62	304/18670	9.85E-13	3.08E-10	2.24E-10	ARG1/CD3E/CD4/CD5/CD6/HLA-DPA1/HLA-DPB1/IL7R/LCK/ZAP70/CD160/VSIG4/KLRK1/TBX21	14
BP	GO:0002696	positive regulation of leukocyte activation	15/62	380/18670	1.26E-12	3.16E-10	2.30E-10	CD2/CD3E/CD4/CD5/CD6/HLA-DPA1/HLA-DPB1/IL7R/LCK/MMP8/ZAP70/CD160/KLRK1/TBX21/CD177	15
BP	GO:0050867	positive regulation of cell activation	15/62	394/18670	2.12E-12	4.42E-10	3.21E-10	CD2/CD3E/CD4/CD5/CD6/HLA-DPA1/HLA-DPB1/IL7R/LCK/MMP8/ZAP70/CD160/KLRK1/TBX21/CD177	15
BP	GO:0051249	regulation of lymphocyte activation	15/62	485/18670	4.05E-11	6.75E-09	4.91E-09	ARG1/CD2/CD3E/CD4/CD5/CD6/HLA-DPA1/HLA-DPB1/IL7R/LCK/ZAP70/CD160/VSIG4/KLRK1/TBX21	15
BP	GO:0022407	regulation of cell-cell adhesion	14/62	403/18670	4.32E-11	6.75E-09	4.91E-09	ARG1/CD3E/CD4/CD5/CD6/HLA-DPA1/HLA-DPB1/IL7R/LCK/ZAP70/CD160/VSIG4/KLRK1/TBX21	14
BP	GO:0050852	T cell receptor signaling pathway	11/62	202/18670	5.68E-11	7.10E-09	5.16E-09	CD3D/CD3E/CD247/CD4/HLA-DPA1/HLA-DPB1/HLA-DRB1/HLA-DRB3/LCK/ZAP70/CD160	11
BP	GO:0050870	positive regulation of T cell activation	11/62	202/18670	5.68E-11	7.10E-09	5.16E-09	CD3E/CD4/CD5/CD6/HLA-DPA1/HLA-DPB1/IL7R/LCK/ZAP70/CD160/KLRK1	11
BP	GO:1903039	positive regulation of leukocyte cell-cell adhesion	11/62	218/18670	1.29E-10	1.46E-08	1.06E-08	CD3E/CD4/CD5/CD6/HLA-DPA1/HLA-DPB1/IL7R/LCK/ZAP70/CD160/KLRK1	11
BP	GO:0030217	T cell differentiation	11/62	240/18670	3.60E-10	3.74E-08	2.72E-08	CD2/CD3D/CD3E/CD4/CD8A/IL7R/LCK/TCF7/ZAP70/IL18R1/TBX21	11
BP	GO:0045785	positive regulation of cell adhesion	13/62	403/18670	5.81E-10	5.58E-08	4.06E-08	CD3E/CD4/CD5/CD6/HLA-DPA1/HLA-DPB1/IL7R/LCK/ZAP70/ADGRG1/OLFM4/CD160/KLRK1	13
BP	GO:0022409	positive regulation of cell-cell adhesion	11/62	255/18670	6.84E-10	6.10E-08	4.44E-08	CD3E/CD4/CD5/CD6/HLA-DPA1/HLA-DPB1/IL7R/LCK/ZAP70/CD160/KLRK1	11
BP	GO:0051251	positive regulation of lymphocyte activation	12/62	334/18670	8.55E-10	7.13E-08	5.18E-08	CD3E/CD4/CD5/CD6/HLA-DPA1/HLA-DPB1/IL7R/LCK/ZAP70/CD160/KLRK1/TBX21	12
BP	GO:0032729	positive regulation of interferon-gamma production	7/62	65/18670	1.88E-09	1.47E-07	1.07E-07	CD2/CD3E/HLA-DPA1/HLA-DPB1/IL18R1/CD160/KLRK1	7
BP	GO:0002429	immune response-activating cell surface receptor signaling pathway	13/62	473/18670	4.03E-09	2.92E-07	2.12E-07	CD3D/CD3E/CD247/CD4/HLA-DPA1/HLA-DPB1/HLA-DRB1/HLA-DRB3/LCK/ZAP70/CLEC10A/CD160/KLRK1	13
BP	GO:0001906	cell killing	9/62	168/18670	4.21E-09	2.92E-07	2.12E-07	ARG1/DEFA1/GZMB/IL7R/PRF1/GNLY/CD160/KLRK1/DEFA1B	9
BP	GO:0050851	antigen receptor-mediated signaling pathway	11/62	316/18670	6.47E-09	4.26E-07	3.09E-07	CD3D/CD3E/CD247/CD4/HLA-DPA1/HLA-DPB1/HLA-DRB1/HLA-DRB3/LCK/ZAP70/CD160	11
BP	GO:0030098	lymphocyte differentiation	11/62	353/18670	2.03E-08	1.27E-06	9.20E-07	CD2/CD3D/CD3E/CD4/CD8A/IL7R/LCK/TCF7/ZAP70/IL18R1/TBX21	11
BP	GO:0006968	cellular defense response	6/62	53/18670	2.13E-08	1.27E-06	9.20E-07	CCR3/CCR5/CX3CR1/PRF1/KLRG1/GNLY	6
BP	GO:0032649	regulation of interferon-gamma production	7/62	101/18670	4.23E-08	2.41E-06	1.75E-06	CD2/CD3E/HLA-DPA1/HLA-DPB1/IL18R1/CD160/KLRK1	7
BP	GO:0042129	regulation of T cell proliferation	8/62	156/18670	4.58E-08	2.49E-06	1.81E-06	ARG1/CD3E/CD4/CD6/HLA-DPA1/HLA-DPB1/ZAP70/VSIG4	8
BP	GO:0032609	interferon-gamma production	7/62	113/18670	9.22E-08	4.80E-06	3.49E-06	CD2/CD3E/HLA-DPA1/HLA-DPB1/IL18R1/CD160/KLRK1	7
BP	GO:0042098	T cell proliferation	8/62	184/18670	1.64E-07	8.20E-06	5.96E-06	ARG1/CD3E/CD4/CD6/HLA-DPA1/HLA-DPB1/ZAP70/VSIG4	8
BP	GO:0046651	lymphocyte proliferation	9/62	272/18670	2.68E-07	1.29E-05	9.35E-06	ARG1/CD3E/CD4/CD6/HLA-DPA1/HLA-DPB1/IL7R/ZAP70/VSIG4	9
BP	GO:0032943	mononuclear cell proliferation	9/62	274/18670	2.85E-07	1.32E-05	9.58E-06	ARG1/CD3E/CD4/CD6/HLA-DPA1/HLA-DPB1/IL7R/ZAP70/VSIG4	9
BP	GO:0001819	positive regulation of cytokine production	11/62	464/18670	3.22E-07	1.44E-05	1.04E-05	CD2/CD3E/CD4/CD6/HLA-DPA1/HLA-DPB1/MMP8/ORM1/IL18R1/CD160/KLRK1	11
BP	GO:0050670	regulation of lymphocyte proliferation	8/62	208/18670	4.19E-07	1.80E-05	1.31E-05	ARG1/CD3E/CD4/CD6/HLA-DPA1/HLA-DPB1/ZAP70/VSIG4	8
BP	GO:0032944	regulation of mononuclear cell proliferation	8/62	209/18670	4.34E-07	1.81E-05	1.31E-05	ARG1/CD3E/CD4/CD6/HLA-DPA1/HLA-DPB1/ZAP70/VSIG4	8
BP	GO:0045058	T cell selection	5/62	47/18670	4.72E-07	1.90E-05	1.38E-05	CD3D/CD3E/CD4/ZAP70/TBX21	5
BP	GO:0070661	leukocyte proliferation	9/62	298/18670	5.76E-07	2.25E-05	1.64E-05	ARG1/CD3E/CD4/CD6/HLA-DPA1/HLA-DPB1/IL7R/ZAP70/VSIG4	9
BP	GO:0050900	leukocyte migration	11/62	499/18670	6.61E-07	2.50E-05	1.82E-05	CD2/CCR5/CX3CR1/DEFA1/LCK/XCL2/ZAP70/KLRK1/TBX21/CD177/DEFA1B	11
BP	GO:0070663	regulation of leukocyte proliferation	8/62	222/18670	6.86E-07	2.52E-05	1.83E-05	ARG1/CD3E/CD4/CD6/HLA-DPA1/HLA-DPB1/ZAP70/VSIG4	8
BP	GO:0042102	positive regulation of T cell proliferation	6/62	95/18670	7.23E-07	2.58E-05	1.88E-05	CD3E/CD4/CD6/HLA-DPA1/HLA-DPB1/ZAP70	6
BP	GO:0031295	T cell costimulation	5/62	56/18670	1.15E-06	3.93E-05	2.86E-05	CD3E/CD5/LCK/CD160/KLRK1	5
BP	GO:0035821	modification of morphology or physiology of other organism	7/62	164/18670	1.16E-06	3.93E-05	2.86E-05	ARG1/CD4/DEFA1/IFI27/PRF1/GNLY/DEFA1B	7
BP	GO:0031294	lymphocyte costimulation	5/62	57/18670	1.26E-06	4.13E-05	3.00E-05	CD3E/CD5/LCK/CD160/KLRK1	5
BP	GO:0002456	T cell mediated immunity	6/62	106/18670	1.38E-06	4.42E-05	3.21E-05	ARG1/CD8A/IL7R/PRF1/IL18R1/TBX21	6
BP	GO:0001909	leukocyte mediated cytotoxicity	6/62	107/18670	1.46E-06	4.55E-05	3.31E-05	ARG1/GZMB/IL7R/PRF1/CD160/KLRK1	6
BP	GO:0072676	lymphocyte migration	6/62	111/18670	1.81E-06	5.45E-05	3.96E-05	DEFA1/XCL2/ZAP70/KLRK1/TBX21/DEFA1B	6
BP	GO:0031640	killing of cells of other organism	5/62	62/18670	1.92E-06	5.45E-05	3.96E-05	ARG1/DEFA1/PRF1/GNLY/DEFA1B	5
BP	GO:0032623	interleukin-2 production	5/62	62/18670	1.92E-06	5.45E-05	3.96E-05	CD3E/CD247/CD4/VSIG4/TBX21	5
BP	GO:0044364	disruption of cells of other organism	5/62	62/18670	1.92E-06	5.45E-05	3.96E-05	ARG1/DEFA1/PRF1/GNLY/DEFA1B	5
BP	GO:0071346	cellular response to interferon-gamma	7/62	180/18670	2.17E-06	6.02E-05	4.37E-05	ARG1/HLA-DPA1/HLA-DPB1/HLA-DRB1/HLA-DRB3/XCL2/EVL	7
BP	GO:0002449	lymphocyte mediated immunity	9/62	352/18670	2.29E-06	6.21E-05	4.52E-05	ARG1/CD8A/GZMB/IL7R/PRF1/IL18R1/CD160/KLRK1/TBX21	9
BP	GO:0050690	regulation of defense response to virus by virus	4/62	30/18670	2.83E-06	7.53E-05	5.47E-05	CD247/CD4/CD8B/LCK	4
BP	GO:0034341	response to interferon-gamma	7/62	199/18670	4.21E-06	0.00010969	7.97E-05	ARG1/HLA-DPA1/HLA-DPB1/HLA-DRB1/HLA-DRB3/XCL2/EVL	7
BP	GO:0002703	regulation of leukocyte mediated immunity	7/62	201/18670	4.50E-06	0.000113329	8.24E-05	ARG1/IL7R/IL18R1/CD160/KLRK1/TBX21/CD177	7
BP	GO:0050671	positive regulation of lymphocyte proliferation	6/62	130/18670	4.53E-06	0.000113329	8.24E-05	CD3E/CD4/CD6/HLA-DPA1/HLA-DPB1/ZAP70	6
BP	GO:0032946	positive regulation of mononuclear cell proliferation	6/62	131/18670	4.74E-06	0.000114048	8.29E-05	CD3E/CD4/CD6/HLA-DPA1/HLA-DPB1/ZAP70	6
BP	GO:0043368	positive T cell selection	4/62	34/18670	4.74E-06	0.000114048	8.29E-05	CD3D/CD3E/ZAP70/TBX21	4
BP	GO:0071222	cellular response to lipopolysaccharide	7/62	205/18670	5.12E-06	0.000119723	8.70E-05	ARG1/CD6/CCR5/CX3CR1/DEFA1/KLRK1/DEFA1B	7
BP	GO:0002705	positive regulation of leukocyte mediated immunity	6/62	133/18670	5.17E-06	0.000119723	8.70E-05	ARG1/IL18R1/CD160/KLRK1/TBX21/CD177	6
BP	GO:0071219	cellular response to molecule of bacterial origin	7/62	212/18670	6.39E-06	0.000142819	0.000103792	ARG1/CD6/CCR5/CX3CR1/DEFA1/KLRK1/DEFA1B	7
BP	GO:0046631	alpha-beta T cell activation	6/62	138/18670	6.40E-06	0.000142819	0.000103792	CD3E/TCF7/ZAP70/IL18R1/CD160/TBX21	6
BP	GO:0070665	positive regulation of leukocyte proliferation	6/62	139/18670	6.67E-06	0.000146267	0.000106298	CD3E/CD4/CD6/HLA-DPA1/HLA-DPB1/ZAP70	6
BP	GO:0019835	cytolysis	4/62	40/18670	9.21E-06	0.000195151	0.000141824	GZMH/GZMA/GZMB/PRF1	4
BP	GO:0050832	defense response to fungus	4/62	40/18670	9.21E-06	0.000195151	0.000141824	ARG1/DEFA1/GNLY/DEFA1B	4
BP	GO:0045059	positive thymic T cell selection	3/62	13/18670	9.74E-06	0.000202924	0.000147472	CD3D/CD3E/ZAP70	3
BP	GO:0002706	regulation of lymphocyte mediated immunity	6/62	149/18670	9.94E-06	0.000203601	0.000147964	ARG1/IL7R/IL18R1/CD160/KLRK1/TBX21	6
BP	GO:0051852	disruption by host of symbiont cells	3/62	14/18670	1.24E-05	0.000249343	0.000181207	ARG1/DEFA1/DEFA1B	3
BP	GO:0060333	interferon-gamma-mediated signaling pathway	5/62	91/18670	1.28E-05	0.000250871	0.000182318	ARG1/HLA-DPA1/HLA-DPB1/HLA-DRB1/HLA-DRB3	5
BP	GO:0071216	cellular response to biotic stimulus	7/62	236/18670	1.28E-05	0.000250871	0.000182318	ARG1/CD6/CCR5/CX3CR1/DEFA1/KLRK1/DEFA1B	7
BP	GO:0002820	negative regulation of adaptive immune response	4/62	45/18670	1.48E-05	0.000282463	0.000205276	ARG1/IL7R/CD160/TBX21	4
BP	GO:0002819	regulation of adaptive immune response	6/62	160/18670	1.49E-05	0.000282463	0.000205276	ARG1/CD4/IL7R/IL18R1/CD160/TBX21	6
BP	GO:0031341	regulation of cell killing	5/62	98/18670	1.84E-05	0.000342497	0.000248905	ARG1/IL7R/PRF1/CD160/KLRK1	5
BP	GO:0051818	disruption of cells of other organism involved in symbiotic interaction	3/62	17/18670	2.29E-05	0.000421697	0.000306463	ARG1/DEFA1/DEFA1B	3
BP	GO:0009620	response to fungus	4/62	52/18670	2.65E-05	0.000479807	0.000348693	ARG1/DEFA1/GNLY/DEFA1B	4
BP	GO:0032663	regulation of interleukin-2 production	4/62	54/18670	3.08E-05	0.00054975	0.000399524	CD3E/CD4/VSIG4/TBX21	4
BP	GO:0002710	negative regulation of T cell mediated immunity	3/62	19/18670	3.25E-05	0.000572807	0.00041628	ARG1/IL7R/TBX21	3
BP	GO:0051817	modification of morphology or physiology of other organism involved in symbiotic interaction	5/62	112/18670	3.50E-05	0.000607597	0.000441563	ARG1/CD4/DEFA1/IFI27/DEFA1B	5
BP	GO:0035743	CD4-positive, alpha-beta T cell cytokine production	3/62	21/18670	4.44E-05	0.000750767	0.00054561	ARG1/IL18R1/TBX21	3
BP	GO:0045061	thymic T cell selection	3/62	21/18670	4.44E-05	0.000750767	0.00054561	CD3D/CD3E/ZAP70	3
BP	GO:0001818	negative regulation of cytokine production	7/62	296/18670	5.47E-05	0.00091171	0.000662573	ARG1/CX3CR1/MMP8/ORM1/IL1R2/VSIG4/TBX21	7
BP	GO:0048247	lymphocyte chemotaxis	4/62	64/18670	6.03E-05	0.000992375	0.000721195	DEFA1/XCL2/KLRK1/DEFA1B	4
BP	GO:0072678	T cell migration	4/62	65/18670	6.41E-05	0.001036911	0.000753561	DEFA1/XCL2/ZAP70/DEFA1B	4
BP	GO:0060326	cell chemotaxis	7/62	304/18670	6.47E-05	0.001036911	0.000753561	CCR3/CCR5/CX3CR1/DEFA1/XCL2/KLRK1/DEFA1B	7
BP	GO:0042832	defense response to protozoan	3/62	24/18670	6.72E-05	0.001062633	0.000772254	ARG1/DEFA1/DEFA1B	3
BP	GO:0001562	response to protozoan	3/62	25/18670	7.61E-05	0.001181669	0.000858763	ARG1/DEFA1/DEFA1B	3
BP	GO:0031343	positive regulation of cell killing	4/62	68/18670	7.66E-05	0.001181669	0.000858763	ARG1/PRF1/CD160/KLRK1	4
BP	GO:0002699	positive regulation of immune effector process	6/62	216/18670	8.01E-05	0.001221668	0.000887831	ARG1/IL18R1/CD160/KLRK1/TBX21/CD177	6
BP	GO:0019722	calcium-mediated signaling	6/62	218/18670	8.43E-05	0.001261533	0.000916803	CD3E/CD4/CCR3/CCR5/CX3CR1/ZAP70	6
BP	GO:0002709	regulation of T cell mediated immunity	4/62	70/18670	8.58E-05	0.001261533	0.000916803	ARG1/IL7R/IL18R1/TBX21	4
BP	GO:0033077	T cell differentiation in thymus	4/62	70/18670	8.58E-05	0.001261533	0.000916803	CD3D/CD3E/IL7R/ZAP70	4
BP	GO:0010818	T cell chemotaxis	3/62	28/18670	0.000107677	0.001552452	0.001128224	DEFA1/XCL2/DEFA1B	3
BP	GO:0032496	response to lipopolysaccharide	7/62	330/18670	0.000108051	0.001552452	0.001128224	ARG1/CD6/CCR5/CX3CR1/DEFA1/KLRK1/DEFA1B	7
BP	GO:0002822	regulation of adaptive immune response based on somatic recombination of immune receptors built from immunoglobulin superfamily domains	5/62	145/18670	0.000119521	0.001697744	0.001233813	ARG1/CD4/IL7R/IL18R1/TBX21	5
BP	GO:0051851	modification by host of symbiont morphology or physiology	4/62	77/18670	0.000124434	0.001747672	0.001270098	ARG1/DEFA1/IFI27/DEFA1B	4
BP	GO:0002697	regulation of immune effector process	8/62	458/18670	0.00013061	0.001797196	0.001306088	ARG1/IL7R/IL18R1/CD160/VSIG4/KLRK1/TBX21/CD177	8
BP	GO:0001910	regulation of leukocyte mediated cytotoxicity	4/62	78/18670	0.000130836	0.001797196	0.001306088	ARG1/IL7R/CD160/KLRK1	4
BP	GO:0002237	response to molecule of bacterial origin	7/62	343/18670	0.000137266	0.001865022	0.00135538	ARG1/CD6/CCR5/CX3CR1/DEFA1/KLRK1/DEFA1B	7
BP	GO:0050777	negative regulation of immune response	5/62	150/18670	0.000140143	0.001883642	0.001368912	ARG1/IL7R/CD160/VSIG4/TBX21	5
BP	GO:0002724	regulation of T cell cytokine production	3/62	31/18670	0.000146698	0.001950774	0.001417699	ARG1/IL18R1/TBX21	3
BP	GO:0051260	protein homooligomerization	7/62	351/18670	0.00015823	0.002068321	0.001503125	ARG1/CD3D/CD3E/CD247/PRF1/OLFM4/EVL	7
BP	GO:0051702	interaction with symbiont	4/62	82/18670	0.000158847	0.002068321	0.001503125	ARG1/DEFA1/IFI27/DEFA1B	4
BP	GO:0002718	regulation of cytokine production involved in immune response	4/62	84/18670	0.000174369	0.002247018	0.001632991	ARG1/IL18R1/CD160/TBX21	4
BP	GO:0002460	adaptive immune response based on somatic recombination of immune receptors built from immunoglobulin superfamily domains	7/62	361/18670	0.000188017	0.002398179	0.001742845	ARG1/CD4/CD8A/IL7R/PRF1/IL18R1/TBX21	7
BP	GO:0043312	neutrophil degranulation	8/62	485/18670	0.00019325	0.002440024	0.001773256	ARG1/DEFA1/MMP8/ORM1/OLFM4/CD177/MCEMP1/DEFA1B	8
BP	GO:0002283	neutrophil activation involved in immune response	8/62	488/18670	0.000201524	0.002519046	0.001830684	ARG1/DEFA1/MMP8/ORM1/OLFM4/CD177/MCEMP1/DEFA1B	8
BP	GO:0050829	defense response to Gram-negative bacterium	4/62	88/18670	0.000208655	0.002557051	0.001858303	CD4/DEFA1/CD160/DEFA1B	4
BP	GO:0070098	chemokine-mediated signaling pathway	4/62	88/18670	0.000208655	0.002557051	0.001858303	CCR3/CCR5/CX3CR1/XCL2	4
BP	GO:0002385	mucosal immune response	3/62	36/18670	0.000230281	0.00277932	0.002019834	DEFA1/CD160/DEFA1B	3
BP	GO:0042119	neutrophil activation	8/62	498/18670	0.000231239	0.00277932	0.002019834	ARG1/DEFA1/MMP8/ORM1/OLFM4/CD177/MCEMP1/DEFA1B	8
BP	GO:0002446	neutrophil mediated immunity	8/62	499/18670	0.000234399	0.002790468	0.002027936	ARG1/DEFA1/MMP8/ORM1/OLFM4/CD177/MCEMP1/DEFA1B	8
BP	GO:0046634	regulation of alpha-beta T cell activation	4/62	93/18670	0.000258041	0.003042941	0.002211418	CD3E/ZAP70/CD160/TBX21	4
BP	GO:0002707	negative regulation of lymphocyte mediated immunity	3/62	38/18670	0.000270796	0.00316351	0.002299039	ARG1/IL7R/TBX21	3
BP	GO:0002251	organ or tissue specific immune response	3/62	39/18670	0.00029267	0.003387387	0.002461739	DEFA1/CD160/DEFA1B	3
BP	GO:1990868	response to chemokine	4/62	97/18670	0.000303201	0.003445462	0.002503944	CCR3/CCR5/CX3CR1/XCL2	4
BP	GO:1990869	cellular response to chemokine	4/62	97/18670	0.000303201	0.003445462	0.002503944	CCR3/CCR5/CX3CR1/XCL2	4
BP	GO:0019886	antigen processing and presentation of exogenous peptide antigen via MHC class II	4/62	98/18670	0.000315322	0.003491741	0.002537577	HLA-DPA1/HLA-DPB1/HLA-DRB1/HLA-DRB3	4
BP	GO:0002369	T cell cytokine production	3/62	40/18670	0.000315653	0.003491741	0.002537577	ARG1/IL18R1/TBX21	3
BP	GO:0002823	negative regulation of adaptive immune response based on somatic recombination of immune receptors built from immunoglobulin superfamily domains	3/62	40/18670	0.000315653	0.003491741	0.002537577	ARG1/IL7R/TBX21	3
BP	GO:0002495	antigen processing and presentation of peptide antigen via MHC class II	4/62	101/18670	0.000353769	0.00384532	0.002794536	HLA-DPA1/HLA-DPB1/HLA-DRB1/HLA-DRB3	4
BP	GO:0046632	alpha-beta T cell differentiation	4/62	101/18670	0.000353769	0.00384532	0.002794536	TCF7/ZAP70/IL18R1/TBX21	4
BP	GO:0002367	cytokine production involved in immune response	4/62	102/18670	0.000367299	0.003924138	0.002851816	ARG1/IL18R1/CD160/TBX21	4
BP	GO:0002504	antigen processing and presentation of peptide or polysaccharide antigen via MHC class II	4/62	102/18670	0.000367299	0.003924138	0.002851816	HLA-DPA1/HLA-DPB1/HLA-DRB1/HLA-DRB3	4
BP	GO:0050850	positive regulation of calcium-mediated signaling	3/62	43/18670	0.000391494	0.004147187	0.003013913	CD3E/CD4/ZAP70	3
BP	GO:0002708	positive regulation of lymphocyte mediated immunity	4/62	105/18670	0.000410111	0.004307883	0.003130698	IL18R1/CD160/KLRK1/TBX21	4
BP	GO:0044003	modification by symbiont of host morphology or physiology	3/62	46/18670	0.000478156	0.00495846	0.003603495	CD4/DEFA1/DEFA1B	3
BP	GO:0044803	multi-organism membrane organization	2/62	10/18670	0.000479979	0.00495846	0.003603495	CD4/CCR5	2
BP	GO:0002704	negative regulation of leukocyte mediated immunity	3/62	49/18670	0.000576243	0.005853862	0.004254217	ARG1/IL7R/TBX21	3
BP	GO:0045060	negative thymic T cell selection	2/62	11/18670	0.000585386	0.005853862	0.004254217	CD3E/ZAP70	2
BP	GO:0051673	membrane disruption in other organism	2/62	11/18670	0.000585386	0.005853862	0.004254217	DEFA1/DEFA1B	2
BP	GO:2000551	regulation of T-helper 2 cell cytokine production	2/62	11/18670	0.000585386	0.005853862	0.004254217	ARG1/TBX21	2
BP	GO:0019932	second-messenger-mediated signaling	7/62	439/18670	0.000610841	0.006059933	0.004403976	CD3E/CD4/CCR3/CCR5/CX3CR1/ZAP70/ADGRG1	7
BP	GO:0050707	regulation of cytokine secretion	5/62	210/18670	0.000660081	0.006496856	0.004721505	CD2/MMP8/ORM1/IL1R2/CD160	5
BP	GO:0002698	negative regulation of immune effector process	4/62	120/18670	0.000679101	0.006631844	0.004819605	ARG1/IL7R/VSIG4/TBX21	4
BP	GO:0043383	negative T cell selection	2/62	12/18670	0.000700961	0.006792261	0.004936186	CD3E/ZAP70	2
BP	GO:0042742	defense response to bacterium	6/62	330/18670	0.000779285	0.007493125	0.00544553	CD4/DEFA1/GNLY/CD160/KLRK1/DEFA1B	6
BP	GO:0002829	negative regulation of type 2 immune response	2/62	13/18670	0.000826638	0.007597774	0.005521583	ARG1/TBX21	2
BP	GO:0035723	interleukin-15-mediated signaling pathway	2/62	13/18670	0.000826638	0.007597774	0.005521583	CD4/IL2RB	2
BP	GO:0035745	T-helper 2 cell cytokine production	2/62	13/18670	0.000826638	0.007597774	0.005521583	ARG1/TBX21	2
BP	GO:0045086	positive regulation of interleukin-2 biosynthetic process	2/62	13/18670	0.000826638	0.007597774	0.005521583	CD3E/CD4	2
BP	GO:0071350	cellular response to interleukin-15	2/62	13/18670	0.000826638	0.007597774	0.005521583	CD4/IL2RB	2
BP	GO:1902713	regulation of interferon-gamma secretion	2/62	13/18670	0.000826638	0.007597774	0.005521583	CD2/CD160	2
BP	GO:0001912	positive regulation of leukocyte mediated cytotoxicity	3/62	56/18670	0.00085279	0.007780931	0.005654689	ARG1/CD160/KLRK1	3
BP	GO:0030595	leukocyte chemotaxis	5/62	224/18670	0.0008824	0.00799275	0.005808626	CCR5/DEFA1/XCL2/KLRK1/DEFA1B	5
BP	GO:0019882	antigen processing and presentation	5/62	226/18670	0.000918214	0.008257322	0.0060009	CD8A/HLA-DPA1/HLA-DPB1/HLA-DRB1/HLA-DRB3	5
BP	GO:0001771	immunological synapse formation	2/62	14/18670	0.00096235	0.008471387	0.006156469	CD6/PRF1	2
BP	GO:0051712	positive regulation of killing of cells of other organism	2/62	14/18670	0.00096235	0.008471387	0.006156469	ARG1/PRF1	2
BP	GO:0070672	response to interleukin-15	2/62	14/18670	0.00096235	0.008471387	0.006156469	CD4/IL2RB	2
BP	GO:0042267	natural killer cell mediated cytotoxicity	3/62	60/18670	0.001042876	0.00911605	0.006624969	GZMB/CD160/KLRK1	3
BP	GO:0046635	positive regulation of alpha-beta T cell activation	3/62	62/18670	0.001147168	0.009958053	0.007236884	CD3E/ZAP70/CD160	3
BP	GO:0002700	regulation of production of molecular mediator of immune response	4/62	139/18670	0.001174678	0.009988754	0.007259196	ARG1/IL18R1/CD160/TBX21	4
BP	GO:0045580	regulation of T cell differentiation	4/62	139/18670	0.001174678	0.009988754	0.007259196	CD2/IL7R/ZAP70/TBX21	4
BP	GO:0050715	positive regulation of cytokine secretion	4/62	139/18670	0.001174678	0.009988754	0.007259196	CD2/MMP8/ORM1/CD160	4
BP	GO:0050663	cytokine secretion	5/62	240/18670	0.0012001	0.010135977	0.007366188	CD2/MMP8/ORM1/IL1R2/CD160	5
BP	GO:0002228	natural killer cell mediated immunity	3/62	64/18670	0.001257823	0.010552206	0.007668677	GZMB/CD160/KLRK1	3
BP	GO:0045428	regulation of nitric oxide biosynthetic process	3/62	66/18670	0.001374986	0.011458216	0.008327108	CX3CR1/MMP8/KLRK1	3
BP	GO:0002418	immune response to tumor cell	2/62	17/18670	0.001429039	0.011751964	0.008540585	PRF1/CD160	2
BP	GO:0051709	regulation of killing of cells of other organism	2/62	17/18670	0.001429039	0.011751964	0.008540585	ARG1/PRF1	2
BP	GO:0042133	neurotransmitter metabolic process	4/62	153/18670	0.001672531	0.013664473	0.009930476	CX3CR1/MAOA/MMP8/KLRK1	4
BP	GO:0045076	regulation of interleukin-2 biosynthetic process	2/62	19/18670	0.001789142	0.014428562	0.010485768	CD3E/CD4	2
BP	GO:0046641	positive regulation of alpha-beta T cell proliferation	2/62	19/18670	0.001789142	0.014428562	0.010485768	CD3E/ZAP70	2
BP	GO:0061844	antimicrobial humoral immune response mediated by antimicrobial peptide	3/62	73/18670	0.001838301	0.014729974	0.010704815	DEFA1/GNLY/DEFA1B	3
BP	GO:0050714	positive regulation of protein secretion	5/62	268/18670	0.001949943	0.01552502	0.011282604	CD2/MMP8/ORM1/PFKFB2/CD160	5
BP	GO:0032680	regulation of tumor necrosis factor production	4/62	160/18670	0.001969488	0.015581396	0.011323575	CD2/CX3CR1/MMP8/ORM1	4
BP	GO:1903532	positive regulation of secretion by cell	6/62	399/18670	0.002056409	0.01616674	0.011748966	CD2/MMP8/ORM1/PFKFB2/CD160/CD177	6
BP	GO:1902105	regulation of leukocyte differentiation	5/62	272/18670	0.002079921	0.016249379	0.011809023	CD2/CD4/IL7R/ZAP70/TBX21	5
BP	GO:0032640	tumor necrosis factor production	4/62	163/18670	0.002107262	0.01625974	0.011816552	CD2/CX3CR1/MMP8/ORM1	4
BP	GO:1903555	regulation of tumor necrosis factor superfamily cytokine production	4/62	163/18670	0.002107262	0.01625974	0.011816552	CD2/CX3CR1/MMP8/ORM1	4
BP	GO:0006809	nitric oxide biosynthetic process	3/62	77/18670	0.00214181	0.016424921	0.011936595	CX3CR1/MMP8/KLRK1	3
BP	GO:1904469	positive regulation of tumor necrosis factor secretion	2/62	21/18670	0.002187824	0.016675485	0.012118689	MMP8/ORM1	2
BP	GO:0071706	tumor necrosis factor superfamily cytokine production	4/62	168/18670	0.002351475	0.017814202	0.012946237	CD2/CX3CR1/MMP8/ORM1	4
BP	GO:0042094	interleukin-2 biosynthetic process	2/62	22/18670	0.002401472	0.017876172	0.012991273	CD3E/CD4	2
BP	GO:0072643	interferon-gamma secretion	2/62	22/18670	0.002401472	0.017876172	0.012991273	CD2/CD160	2
BP	GO:0045619	regulation of lymphocyte differentiation	4/62	169/18670	0.002402558	0.017876172	0.012991273	CD2/IL7R/ZAP70/TBX21	4
BP	GO:0046209	nitric oxide metabolic process	3/62	82/18670	0.002562699	0.018954875	0.013775206	CX3CR1/MMP8/KLRK1	3
BP	GO:0002440	production of molecular mediator of immune response	5/62	286/18670	0.002585087	0.019007996	0.013813811	ARG1/IL7R/IL18R1/CD160/TBX21	5
BP	GO:0002347	response to tumor cell	2/62	23/18670	0.002624574	0.019073936	0.013861732	PRF1/CD160	2
BP	GO:0032703	negative regulation of interleukin-2 production	2/62	23/18670	0.002624574	0.019073936	0.013861732	VSIG4/TBX21	2
BP	GO:0002793	positive regulation of peptide secretion	5/62	288/18670	0.002663927	0.01924803	0.013988252	CD2/MMP8/ORM1/PFKFB2/CD160	5
BP	GO:0002478	antigen processing and presentation of exogenous peptide antigen	4/62	175/18670	0.002725217	0.019577706	0.01422784	HLA-DPA1/HLA-DPB1/HLA-DRB1/HLA-DRB3	4
BP	GO:2001057	reactive nitrogen species metabolic process	3/62	85/18670	0.002838067	0.020271908	0.014732342	CX3CR1/MMP8/KLRK1	3
BP	GO:0002227	innate immune response in mucosa	2/62	24/18670	0.002857066	0.020291661	0.014746698	DEFA1/DEFA1B	2
BP	GO:0051047	positive regulation of secretion	6/62	428/18670	0.002916165	0.020487051	0.014888695	CD2/MMP8/ORM1/PFKFB2/CD160/CD177	6
BP	GO:0030101	natural killer cell activation	3/62	86/18670	0.002933746	0.020487051	0.014888695	CD2/IL18R1/KLRK1	3
BP	GO:0032760	positive regulation of tumor necrosis factor production	3/62	86/18670	0.002933746	0.020487051	0.014888695	CD2/MMP8/ORM1	3
BP	GO:0002719	negative regulation of cytokine production involved in immune response	2/62	25/18670	0.003098886	0.021520041	0.015639407	ARG1/TBX21	2
BP	GO:1903557	positive regulation of tumor necrosis factor superfamily cytokine production	3/62	88/18670	0.003131017	0.021551318	0.015662137	CD2/MMP8/ORM1	3
BP	GO:0019884	antigen processing and presentation of exogenous antigen	4/62	182/18670	0.003137872	0.021551318	0.015662137	HLA-DPA1/HLA-DPB1/HLA-DRB1/HLA-DRB3	4
BP	GO:0035710	CD4-positive, alpha-beta T cell activation	3/62	92/18670	0.00354958	0.024245767	0.017620292	IL18R1/CD160/TBX21	3
BP	GO:0048002	antigen processing and presentation of peptide antigen	4/62	189/18670	0.003591355	0.024393645	0.01772776	HLA-DPA1/HLA-DPB1/HLA-DRB1/HLA-DRB3	4
BP	GO:1901623	regulation of lymphocyte chemotaxis	2/62	27/18670	0.003610259	0.024393645	0.01772776	XCL2/KLRK1	2
BP	GO:0002702	positive regulation of production of molecular mediator of immune response	3/62	95/18670	0.003884912	0.026108279	0.018973848	IL18R1/CD160/TBX21	3
BP	GO:1904951	positive regulation of establishment of protein localization	6/62	456/18670	0.003979012	0.026597671	0.019329507	CD2/GZMB/MMP8/ORM1/PFKFB2/CD160	6
BP	GO:2000377	regulation of reactive oxygen species metabolic process	4/62	195/18670	0.004013973	0.02668865	0.019395625	CX3CR1/MMP8/KLRK1/CD177	4
BP	GO:0007204	positive regulation of cytosolic calcium ion concentration	5/62	319/18670	0.004121415	0.027258038	0.01980942	CD4/CCR3/CCR5/CX3CR1/LCK	5
BP	GO:0050848	regulation of calcium-mediated signaling	3/62	98/18670	0.004238952	0.02788784	0.020267121	CD3E/CD4/ZAP70	3
BP	GO:0002683	negative regulation of immune system process	6/62	463/18670	0.004284664	0.028040995	0.020378424	ARG1/IL7R/CD160/VSIG4/KLRK1/TBX21	6
BP	GO:0002828	regulation of type 2 immune response	2/62	30/18670	0.004445725	0.028498238	0.02071072	ARG1/TBX21	2
BP	GO:0032743	positive regulation of interleukin-2 production	2/62	30/18670	0.004445725	0.028498238	0.02071072	CD3E/CD4	2
BP	GO:0045954	positive regulation of natural killer cell mediated cytotoxicity	2/62	30/18670	0.004445725	0.028498238	0.02071072	CD160/KLRK1	2
BP	GO:0046640	regulation of alpha-beta T cell proliferation	2/62	30/18670	0.004445725	0.028498238	0.02071072	CD3E/ZAP70	2
BP	GO:0002824	positive regulation of adaptive immune response based on somatic recombination of immune receptors built from immunoglobulin superfamily domains	3/62	100/18670	0.004485523	0.028606654	0.020789509	CD4/IL18R1/TBX21	3
BP	GO:0009615	response to virus	5/62	326/18670	0.004516657	0.028658989	0.020827543	DEFA1/IFI27/PRF1/TBX21/DEFA1B	5
BP	GO:0050830	defense response to Gram-positive bacterium	3/62	101/18670	0.004612006	0.028969884	0.021053482	DEFA1/KLRK1/DEFA1B	3
BP	GO:1903426	regulation of reactive oxygen species biosynthetic process	3/62	101/18670	0.004612006	0.028969884	0.021053482	CX3CR1/MMP8/KLRK1	3
BP	GO:0050708	regulation of protein secretion	6/62	472/18670	0.004702853	0.029345358	0.021326353	CD2/MMP8/ORM1/PFKFB2/IL1R2/CD160	6
BP	GO:2000379	positive regulation of reactive oxygen species metabolic process	3/62	102/18670	0.004740633	0.029345358	0.021326353	MMP8/KLRK1/CD177	3
BP	GO:0002888	positive regulation of myeloid leukocyte mediated immunity	2/62	31/18670	0.00474221	0.029345358	0.021326353	ARG1/CD177	2
BP	GO:0032652	regulation of interleukin-1 production	3/62	103/18670	0.004871416	0.029996405	0.021799492	CX3CR1/ORM1/IL1R2	3
BP	GO:0030336	negative regulation of cell migration	5/62	334/18670	0.005000729	0.030480622	0.022151391	CX3CR1/ADGRG1/KLRK1/EVL/TMIGD3	5
BP	GO:0070207	protein homotrimerization	2/62	32/18670	0.005047591	0.030480622	0.022151391	ARG1/CD247	2
BP	GO:0071353	cellular response to interleukin-4	2/62	32/18670	0.005047591	0.030480622	0.022151391	ARG1/TCF7	2
BP	GO:1904467	regulation of tumor necrosis factor secretion	2/62	32/18670	0.005047591	0.030480622	0.022151391	MMP8/ORM1	2
BP	GO:0051701	interaction with host	4/62	209/18670	0.005128544	0.030738578	0.022338857	CD4/CCR5/DEFA1/DEFA1B	4
BP	GO:0002821	positive regulation of adaptive immune response	3/62	105/18670	0.00513949	0.030738578	0.022338857	CD4/IL18R1/TBX21	3
BP	GO:0042136	neurotransmitter biosynthetic process	3/62	106/18670	0.005276801	0.031409533	0.022826465	CX3CR1/MMP8/KLRK1	3
BP	GO:0002717	positive regulation of natural killer cell mediated immunity	2/62	33/18670	0.005361808	0.031614437	0.022975376	CD160/KLRK1	2
BP	GO:0046633	alpha-beta T cell proliferation	2/62	33/18670	0.005361808	0.031614437	0.022975376	CD3E/ZAP70	2
BP	GO:0070670	response to interleukin-4	2/62	34/18670	0.005684802	0.033361514	0.024245041	ARG1/TCF7	2
BP	GO:2000146	negative regulation of cell motility	5/62	349/18670	0.006006122	0.034657326	0.025186756	CX3CR1/ADGRG1/KLRK1/EVL/TMIGD3	5
BP	GO:0002701	negative regulation of production of molecular mediator of immune response	2/62	35/18670	0.006016512	0.034657326	0.025186756	ARG1/TBX21	2
BP	GO:0042092	type 2 immune response	2/62	35/18670	0.006016512	0.034657326	0.025186756	ARG1/TBX21	2
BP	GO:1990774	tumor necrosis factor secretion	2/62	35/18670	0.006016512	0.034657326	0.025186756	MMP8/ORM1	2
BP	GO:0050868	negative regulation of T cell activation	3/62	112/18670	0.006147111	0.035247198	0.025615437	ARG1/VSIG4/TBX21	3
BP	GO:0002791	regulation of peptide secretion	6/62	500/18670	0.006197802	0.035375582	0.025708739	CD2/MMP8/ORM1/PFKFB2/IL1R2/CD160	6
BP	GO:0042035	regulation of cytokine biosynthetic process	3/62	114/18670	0.006455127	0.03667686	0.026654425	CD3E/CD4/CX3CR1	3
BP	GO:0051480	regulation of cytosolic calcium ion concentration	5/62	357/18670	0.006597033	0.037232733	0.027058399	CD4/CCR3/CCR5/CX3CR1/LCK	5
BP	GO:0032612	interleukin-1 production	3/62	115/18670	0.006612533	0.037232733	0.027058399	CX3CR1/ORM1/IL1R2	3
BP	GO:0018212	peptidyl-tyrosine modification	5/62	366/18670	0.007309459	0.040972306	0.029776084	CD3E/CD4/LCK/ZAP70/TPST1	5
BP	GO:0032692	negative regulation of interleukin-1 production	2/62	39/18670	0.007429327	0.04127404	0.029995366	CX3CR1/IL1R2	2
BP	GO:0050856	regulation of T cell receptor signaling pathway	2/62	39/18670	0.007429327	0.04127404	0.029995366	LCK/CD160	2
BP	GO:0019730	antimicrobial humoral response	3/62	122/18670	0.007778568	0.042833525	0.0311287	DEFA1/GNLY/DEFA1B	3
BP	GO:1903409	reactive oxygen species biosynthetic process	3/62	122/18670	0.007778568	0.042833525	0.0311287	CX3CR1/MMP8/KLRK1	3
BP	GO:0042089	cytokine biosynthetic process	3/62	123/18670	0.007954408	0.04360969	0.031692769	CD3E/CD4/CX3CR1	3
BP	GO:0051607	defense response to virus	4/62	238/18670	0.008060674	0.04399931	0.03197592	DEFA1/IFI27/PRF1/DEFA1B	4
BP	GO:0042107	cytokine metabolic process	3/62	124/18670	0.008132585	0.044108289	0.032055119	CD3E/CD4/CX3CR1	3
BP	GO:0010955	negative regulation of protein processing	2/62	41/18670	0.008186498	0.044108289	0.032055119	IL1R2/VSIG4	2
BP	GO:1903318	negative regulation of protein maturation	2/62	41/18670	0.008186498	0.044108289	0.032055119	IL1R2/VSIG4	2
BP	GO:0051271	negative regulation of cellular component movement	5/62	384/18670	0.008893051	0.047709501	0.034672252	CX3CR1/ADGRG1/KLRK1/EVL/TMIGD3	5
BP	GO:0045429	positive regulation of nitric oxide biosynthetic process	2/62	43/18670	0.008976892	0.047953483	0.034849563	MMP8/KLRK1	2
BP	GO:1903038	negative regulation of leukocyte cell-cell adhesion	3/62	129/18670	0.009058778	0.048184989	0.035017807	ARG1/VSIG4/TBX21	3
BP	GO:0042269	regulation of natural killer cell mediated cytotoxicity	2/62	44/18670	0.009384404	0.0494958	0.035970421	CD160/KLRK1	2
BP	GO:1904407	positive regulation of nitric oxide metabolic process	2/62	44/18670	0.009384404	0.0494958	0.035970421	MMP8/KLRK1	2
BP	GO:0002833	positive regulation of response to biotic stimulus	2/62	45/18670	0.009800049	0.051470845	0.03740576	ARG1/CD160	2
BP	GO:0040013	negative regulation of locomotion	5/62	396/18670	0.010072294	0.052679362	0.038284033	CX3CR1/ADGRG1/KLRK1/EVL/TMIGD3	5
BP	GO:0002715	regulation of natural killer cell mediated immunity	2/62	46/18670	0.010223771	0.052808736	0.038378054	CD160/KLRK1	2
BP	GO:0019731	antibacterial humoral response	2/62	46/18670	0.010223771	0.052808736	0.038378054	DEFA1/DEFA1B	2
BP	GO:1900015	regulation of cytokine production involved in inflammatory response	2/62	46/18670	0.010223771	0.052808736	0.038378054	CD6/IL1R2	2
BP	GO:2000107	negative regulation of leukocyte apoptotic process	2/62	47/18670	0.010655514	0.054812317	0.03983413	CCR5/IL7R	2
BP	GO:0044764	multi-organism cellular process	2/62	48/18670	0.011095222	0.056840276	0.041307923	CD4/CCR5	2
BP	GO:0001913	T cell mediated cytotoxicity	2/62	49/18670	0.011542838	0.058415172	0.042452458	IL7R/PRF1	2
BP	GO:0002534	cytokine production involved in inflammatory response	2/62	49/18670	0.011542838	0.058415172	0.042452458	CD6/IL1R2	2
BP	GO:0008347	glial cell migration	2/62	49/18670	0.011542838	0.058415172	0.042452458	CX3CR1/ADGRG1	2
BP	GO:1902107	positive regulation of leukocyte differentiation	3/62	144/18670	0.012196803	0.061475821	0.044676744	CD4/IL7R/ZAP70	3
BP	GO:0051222	positive regulation of protein transport	5/62	418/18670	0.012506681	0.062784542	0.04562784	CD2/MMP8/ORM1/PFKFB2/CD160	5
BP	GO:0051250	negative regulation of lymphocyte activation	3/62	146/18670	0.012656603	0.063283017	0.0459901	ARG1/VSIG4/TBX21	3
BP	GO:2000179	positive regulation of neural precursor cell proliferation	2/62	52/18670	0.012932583	0.064405295	0.046805701	CX3CR1/ADGRG1	2
BP	GO:0050704	regulation of interleukin-1 secretion	2/62	53/18670	0.01341128	0.066524208	0.048345593	ORM1/IL1R2	2
BP	GO:0002720	positive regulation of cytokine production involved in immune response	2/62	54/18670	0.013897611	0.068393754	0.049704261	IL18R1/CD160	2
BP	GO:0070206	protein trimerization	2/62	54/18670	0.013897611	0.068393754	0.049704261	ARG1/CD247	2
BP	GO:0002886	regulation of myeloid leukocyte mediated immunity	2/62	55/18670	0.01439152	0.070271095	0.051068593	ARG1/CD177	2
BP	GO:0043030	regulation of macrophage activation	2/62	55/18670	0.01439152	0.070271095	0.051068593	MMP8/VSIG4	2
BP	GO:0072593	reactive oxygen species metabolic process	4/62	284/18670	0.014665251	0.071329041	0.051837442	CX3CR1/MMP8/KLRK1/CD177	4
BP	GO:1903428	positive regulation of reactive oxygen species biosynthetic process	2/62	57/18670	0.01540186	0.074621417	0.054230133	MMP8/KLRK1	2
BP	GO:0007162	negative regulation of cell adhesion	4/62	289/18670	0.015540691	0.075003335	0.054507687	ARG1/TGFBI/VSIG4/TBX21	4
BP	GO:0060402	calcium ion transport into cytosol	3/62	158/18670	0.015623373	0.07511237	0.054586927	CD4/CCR5/LCK	3
BP	GO:0030520	intracellular estrogen receptor signaling pathway	2/62	58/18670	0.015918184	0.075945534	0.055192418	DEFA1/DEFA1B	2
BP	GO:0042093	T-helper cell differentiation	2/62	58/18670	0.015918184	0.075945534	0.055192418	IL18R1/TBX21	2
BP	GO:0042130	negative regulation of T cell proliferation	2/62	59/18670	0.016441872	0.077849773	0.056576298	ARG1/VSIG4	2
BP	GO:0045824	negative regulation of innate immune response	2/62	59/18670	0.016441872	0.077849773	0.056576298	ARG1/VSIG4	2
BP	GO:0002294	CD4-positive, alpha-beta T cell differentiation involved in immune response	2/62	60/18670	0.016972872	0.079941528	0.058096454	IL18R1/TBX21	2
BP	GO:0045088	regulation of innate immune response	5/62	452/18670	0.017011557	0.079941528	0.058096454	ARG1/CLEC10A/CD160/VSIG4/KLRK1	5
BP	GO:0002287	alpha-beta T cell activation involved in immune response	2/62	61/18670	0.017511131	0.080473947	0.058483382	IL18R1/TBX21	2
BP	GO:0002293	alpha-beta T cell differentiation involved in immune response	2/62	61/18670	0.017511131	0.080473947	0.058483382	IL18R1/TBX21	2
BP	GO:0034113	heterotypic cell-cell adhesion	2/62	61/18670	0.017511131	0.080473947	0.058483382	CD2/LCK	2
BP	GO:0045123	cellular extravasation	2/62	61/18670	0.017511131	0.080473947	0.058483382	CX3CR1/CD177	2
BP	GO:0050701	interleukin-1 secretion	2/62	61/18670	0.017511131	0.080473947	0.058483382	ORM1/IL1R2	2
BP	GO:2000514	regulation of CD4-positive, alpha-beta T cell activation	2/62	61/18670	0.017511131	0.080473947	0.058483382	CD160/TBX21	2
BP	GO:0006874	cellular calcium ion homeostasis	5/62	458/18670	0.017905412	0.081984487	0.059581147	CD4/CCR3/CCR5/CX3CR1/LCK	5
BP	GO:0002562	somatic diversification of immune receptors via germline recombination within a single locus	2/62	62/18670	0.018056596	0.082075438	0.059647244	TCF7/TBX21	2
BP	GO:0016444	somatic cell DNA recombination	2/62	62/18670	0.018056596	0.082075438	0.059647244	TCF7/TBX21	2
BP	GO:0034394	protein localization to cell surface	2/62	63/18670	0.018609216	0.083674533	0.060809366	CD247/CD177	2
BP	GO:0046637	regulation of alpha-beta T cell differentiation	2/62	63/18670	0.018609216	0.083674533	0.060809366	ZAP70/TBX21	2
BP	GO:2000401	regulation of lymphocyte migration	2/62	63/18670	0.018609216	0.083674533	0.060809366	XCL2/KLRK1	2
BP	GO:0060401	cytosolic calcium ion transport	3/62	171/18670	0.019244008	0.086218676	0.062658288	CD4/CCR5/LCK	3
BP	GO:0050854	regulation of antigen receptor-mediated signaling pathway	2/62	65/18670	0.019735712	0.088105856	0.064029772	LCK/CD160	2
BP	GO:0055074	calcium ion homeostasis	5/62	471/18670	0.019948118	0.088737179	0.064488577	CD4/CCR3/CCR5/CX3CR1/LCK	5
BP	GO:0002695	negative regulation of leukocyte activation	3/62	175/18670	0.020443819	0.090619766	0.065856722	ARG1/VSIG4/TBX21	3
BP	GO:1903706	regulation of hemopoiesis	5/62	475/18670	0.020606304	0.091017242	0.066145583	CD2/CD4/IL7R/ZAP70/TBX21	5
BP	GO:0042108	positive regulation of cytokine biosynthetic process	2/62	67/18670	0.020890205	0.091946327	0.066820783	CD3E/CD4	2
BP	GO:0002292	T cell differentiation involved in immune response	2/62	68/18670	0.021477824	0.094200982	0.068459324	IL18R1/TBX21	2
BP	GO:0022408	negative regulation of cell-cell adhesion	3/62	181/18670	0.022319486	0.097434356	0.070809136	ARG1/VSIG4/TBX21	3
BP	GO:0032103	positive regulation of response to external stimulus	4/62	323/18670	0.022370928	0.097434356	0.070809136	ARG1/CD6/MMP8/XCL2	4
CC	GO:0009897	external side of plasma membrane	14/65	393/19717	3.01E-11	3.01E-09	1.39E-09	CD2/CD3D/CD3E/CD4/CD5/CD6/CD8A/CCR3/CCR5/CX3CR1/IL2RB/IL7R/KLRK1/FCRL6	14
CC	GO:0001772	immunological synapse	6/65	36/19717	1.83E-09	9.13E-08	4.23E-08	CD3E/CD6/GZMA/GZMB/LCK/ZAP70	6
CC	GO:0042101	T cell receptor complex	8/65	127/19717	8.80E-09	2.93E-07	1.36E-07	CD3D/CD3E/CD247/CD4/CD6/CD8A/CD8B/ZAP70	8
CC	GO:0098802	plasma membrane receptor complex	10/65	295/19717	4.18E-08	1.05E-06	4.84E-07	CD3D/CD3E/CD247/CD4/CD6/CD8A/CD8B/IL2RB/ZAP70/IL18R1	10
CC	GO:0030665	clathrin-coated vesicle membrane	7/65	115/19717	1.01E-07	2.01E-06	9.31E-07	CD3D/CD4/HLA-DPA1/HLA-DPB1/HLA-DRB1/HLA-DRB3/IL7R	7
CC	GO:0042613	MHC class II protein complex	4/65	16/19717	1.90E-07	3.17E-06	1.47E-06	HLA-DPA1/HLA-DPB1/HLA-DRB1/HLA-DRB3	4
CC	GO:0042611	MHC protein complex	4/65	25/19717	1.29E-06	1.85E-05	8.55E-06	HLA-DPA1/HLA-DPB1/HLA-DRB1/HLA-DRB3	4
CC	GO:0030662	coated vesicle membrane	7/65	182/19717	2.25E-06	2.40E-05	1.11E-05	CD3D/CD4/HLA-DPA1/HLA-DPB1/HLA-DRB1/HLA-DRB3/IL7R	7
CC	GO:0071556	integral component of lumenal side of endoplasmic reticulum membrane	4/65	29/19717	2.40E-06	2.40E-05	1.11E-05	HLA-DPA1/HLA-DPB1/HLA-DRB1/HLA-DRB3	4
CC	GO:0098553	lumenal side of endoplasmic reticulum membrane	4/65	29/19717	2.40E-06	2.40E-05	1.11E-05	HLA-DPA1/HLA-DPB1/HLA-DRB1/HLA-DRB3	4
CC	GO:0030136	clathrin-coated vesicle	7/65	188/19717	2.80E-06	2.54E-05	1.18E-05	CD3D/CD4/HLA-DPA1/HLA-DPB1/HLA-DRB1/HLA-DRB3/IL7R	7
CC	GO:0030669	clathrin-coated endocytic vesicle membrane	4/65	44/19717	1.32E-05	0.000110192	5.10E-05	HLA-DPA1/HLA-DPB1/HLA-DRB1/HLA-DRB3	4
CC	GO:0042581	specific granule	6/65	160/19717	1.45E-05	0.000111218	5.15E-05	ARG1/MMP8/ORM1/OLFM4/CD177/MCEMP1	6
CC	GO:0030135	coated vesicle	7/65	289/19717	4.55E-05	0.000324837	0.000150451	CD3D/CD4/HLA-DPA1/HLA-DPB1/HLA-DRB1/HLA-DRB3/IL7R	7
CC	GO:0012507	ER to Golgi transport vesicle membrane	4/65	62/19717	5.20E-05	0.000324837	0.000150451	HLA-DPA1/HLA-DPB1/HLA-DRB1/HLA-DRB3	4
CC	GO:0035580	specific granule lumen	4/65	62/19717	5.20E-05	0.000324837	0.000150451	ARG1/MMP8/ORM1/OLFM4	4
CC	GO:0045334	clathrin-coated endocytic vesicle	4/65	63/19717	5.54E-05	0.000325651	0.000150828	HLA-DPA1/HLA-DPB1/HLA-DRB1/HLA-DRB3	4
CC	GO:0045121	membrane raft	7/65	315/19717	7.82E-05	0.00041999	0.000194522	CD2/CD4/CD8A/LCK/ZAP70/ADGRG1/CD177	7
CC	GO:0098857	membrane microdomain	7/65	316/19717	7.98E-05	0.00041999	0.000194522	CD2/CD4/CD8A/LCK/ZAP70/ADGRG1/CD177	7
CC	GO:0098589	membrane region	7/65	328/19717	0.000100678	0.000503389	0.000233149	CD2/CD4/CD8A/LCK/ZAP70/ADGRG1/CD177	7
CC	GO:0060205	cytoplasmic vesicle lumen	7/65	338/19717	0.000121303	0.000561552	0.000260087	ARG1/DEFA1/MMP8/ORM1/OLFM4/GNLY/DEFA1B	7
CC	GO:0031983	vesicle lumen	7/65	339/19717	0.000123541	0.000561552	0.000260087	ARG1/DEFA1/MMP8/ORM1/OLFM4/GNLY/DEFA1B	7
CC	GO:0070820	tertiary granule	5/65	164/19717	0.000206799	0.000899125	0.000416437	MMP8/ORM1/OLFM4/CD177/MCEMP1	5
CC	GO:0032588	trans-Golgi network membrane	4/65	92/19717	0.000241757	0.001007322	0.000466549	HLA-DPA1/HLA-DPB1/HLA-DRB1/HLA-DRB3	4
CC	GO:0030134	COPII-coated ER to Golgi transport vesicle	4/65	93/19717	0.000252001	0.001008003	0.000466865	HLA-DPA1/HLA-DPB1/HLA-DRB1/HLA-DRB3	4
CC	GO:0030139	endocytic vesicle	6/65	303/19717	0.000483677	0.001860294	0.00086161	HLA-DPA1/HLA-DPB1/HLA-DRB1/HLA-DRB3/GNLY/EVL	6
CC	GO:0030660	Golgi-associated vesicle membrane	4/65	114/19717	0.000546905	0.002025573	0.00093816	HLA-DPA1/HLA-DPB1/HLA-DRB1/HLA-DRB3	4
CC	GO:0034774	secretory granule lumen	6/65	321/19717	0.000654875	0.002338839	0.001083252	ARG1/DEFA1/MMP8/ORM1/OLFM4/DEFA1B	6
CC	GO:1904724	tertiary granule lumen	3/65	55/19717	0.000793761	0.002737106	0.001267712	MMP8/ORM1/OLFM4	3
CC	GO:0005802	trans-Golgi network	5/65	236/19717	0.001084449	0.003614831	0.001674238	HLA-DPA1/HLA-DPB1/HLA-DRB1/HLA-DRB3/TGFBI	5
CC	GO:0030176	integral component of endoplasmic reticulum membrane	4/65	150/19717	0.001519912	0.004902942	0.002270836	HLA-DPA1/HLA-DPB1/HLA-DRB1/HLA-DRB3	4
CC	GO:0031227	intrinsic component of endoplasmic reticulum membrane	4/65	158/19717	0.00183844	0.005745126	0.0026609	HLA-DPA1/HLA-DPB1/HLA-DRB1/HLA-DRB3	4
CC	GO:0030666	endocytic vesicle membrane	4/65	167/19717	0.002249074	0.006815376	0.003156595	HLA-DPA1/HLA-DPB1/HLA-DRB1/HLA-DRB3	4
CC	GO:0005798	Golgi-associated vesicle	4/65	178/19717	0.002831972	0.00832933	0.003857795	HLA-DPA1/HLA-DPB1/HLA-DRB1/HLA-DRB3	4
CC	GO:0035578	azurophil granule lumen	3/65	91/19717	0.003378475	0.009652785	0.004470764	ARG1/DEFA1/DEFA1B	3
CC	GO:0010008	endosome membrane	6/65	479/19717	0.004906639	0.013326661	0.006172348	CD8B/HLA-DPA1/HLA-DPB1/HLA-DRB1/HLA-DRB3/GIMAP5	6
CC	GO:0030658	transport vesicle membrane	4/65	208/19717	0.004930864	0.013326661	0.006172348	HLA-DPA1/HLA-DPB1/HLA-DRB1/HLA-DRB3	4
CC	GO:0005765	lysosomal membrane	5/65	354/19717	0.006210204	0.016110662	0.00746178	HLA-DPA1/HLA-DPB1/HLA-DRB1/HLA-DRB3/GIMAP5	5
CC	GO:0098852	lytic vacuole membrane	5/65	355/19717	0.006283158	0.016110662	0.00746178	HLA-DPA1/HLA-DPB1/HLA-DRB1/HLA-DRB3/GIMAP5	5
CC	GO:0031902	late endosome membrane	3/65	134/19717	0.009864377	0.024660943	0.01142191	HLA-DRB1/HLA-DRB3/GIMAP5	3
CC	GO:0062023	collagen-containing extracellular matrix	5/65	406/19717	0.010859071	0.026485539	0.012266986	DEFA1/MMP8/ORM1/TGFBI/DEFA1B	5
CC	GO:0005774	vacuolar membrane	5/65	412/19717	0.011515818	0.027418615	0.012699148	HLA-DPA1/HLA-DPB1/HLA-DRB1/HLA-DRB3/GIMAP5	5
CC	GO:0005766	primary lysosome	3/65	155/19717	0.014585646	0.033149196	0.015353312	ARG1/DEFA1/DEFA1B	3
CC	GO:0042582	azurophil granule	3/65	155/19717	0.014585646	0.033149196	0.015353312	ARG1/DEFA1/DEFA1B	3
CC	GO:0046658	anchored component of plasma membrane	2/65	59/19717	0.016226836	0.036059636	0.016701305	CD2/CD160	2
CC	GO:0031225	anchored component of membrane	3/65	170/19717	0.018618788	0.040475627	0.018746606	CD2/CD160/CD177	3
CC	GO:0005775	vacuolar lumen	3/65	172/19717	0.019198721	0.040848344	0.018919233	ARG1/DEFA1/DEFA1B	3
CC	GO:0005741	mitochondrial outer membrane	3/65	178/19717	0.020998346	0.043746555	0.020261562	ARG1/IFI27/MAOA	3
CC	GO:0070821	tertiary granule membrane	2/65	73/19717	0.02420111	0.049390019	0.022875377	CD177/MCEMP1	2
CC	GO:0031968	organelle outer membrane	3/65	201/19717	0.028729626	0.057459252	0.026612706	ARG1/IFI27/MAOA	3
CC	GO:0019867	outer membrane	3/65	203/19717	0.029464251	0.057773042	0.026758041	ARG1/IFI27/MAOA	3
CC	GO:0035579	specific granule membrane	2/65	91/19717	0.036316526	0.069839474	0.032346704	CD177/MCEMP1	2
CC	GO:0032585	multivesicular body membrane	1/65	12/19717	0.03886096	0.07196474	0.033331038	GIMAP5	1
CC	GO:0097449	astrocyte projection	1/65	12/19717	0.03886096	0.07196474	0.033331038	ADGRG1	1
CC	GO:0030133	transport vesicle	4/65	392/19717	0.040360784	0.073383243	0.033988028	HLA-DPA1/HLA-DPB1/HLA-DRB1/HLA-DRB3	4
CC	GO:0005796	Golgi lumen	2/65	102/19717	0.044645767	0.079724584	0.03692507	DEFA1/DEFA1B	2
CC	GO:0044853	plasma membrane raft	2/65	109/19717	0.050278697	0.08820824	0.040854343	CD8A/CD177	2
CC	GO:0005770	late endosome	3/65	256/19717	0.0524937	0.09050638	0.041918744	HLA-DRB1/HLA-DRB3/GIMAP5	3
MF	GO:0004896	cytokine receptor activity	8/62	96/17697	1.48E-09	1.93E-07	1.33E-07	CD4/CCR3/CCR5/CX3CR1/IL2RB/IL7R/IL1R2/IL18R1	8
MF	GO:0042287	MHC protein binding	5/62	40/17697	2.68E-07	1.34E-05	9.25E-06	CD4/CD8A/CD8B/KLRK1/FCRL6	5
MF	GO:0019955	cytokine binding	7/62	128/17697	3.10E-07	1.34E-05	9.25E-06	CD4/CCR3/CCR5/CX3CR1/IL2RB/IL1R2/IL18R1	7
MF	GO:0042605	peptide antigen binding	4/62	31/17697	4.00E-06	0.000130082	8.95E-05	HLA-DPA1/HLA-DPB1/HLA-DRB1/HLA-DRB3	4
MF	GO:0015026	coreceptor activity	4/62	44/17697	1.67E-05	0.000433939	0.000298663	CD4/CD8A/CD8B/CCR5	4
MF	GO:0042288	MHC class I protein binding	3/62	20/17697	4.47E-05	0.000969339	0.000667156	CD8A/CD8B/KLRK1	3
MF	GO:0016493	C-C chemokine receptor activity	3/62	23/17697	6.90E-05	0.001187938	0.000817609	CCR3/CCR5/CX3CR1	3
MF	GO:0019957	C-C chemokine binding	3/62	24/17697	7.86E-05	0.001187938	0.000817609	CCR3/CCR5/CX3CR1	3
MF	GO:0023023	MHC protein complex binding	3/62	25/17697	8.91E-05	0.001187938	0.000817609	CD8A/HLA-DRB1/CD160	3
MF	GO:0001637	G protein-coupled chemoattractant receptor activity	3/62	26/17697	0.000100518	0.001187938	0.000817609	CCR3/CCR5/CX3CR1	3
MF	GO:0004950	chemokine receptor activity	3/62	26/17697	0.000100518	0.001187938	0.000817609	CCR3/CCR5/CX3CR1	3
MF	GO:0019956	chemokine binding	3/62	32/17697	0.000188907	0.002046488	0.001408514	CCR3/CCR5/CX3CR1	3
MF	GO:0003823	antigen binding	5/62	160/17697	0.000242316	0.002250075	0.001548635	HLA-DPA1/HLA-DPB1/HLA-DRB1/HLA-DRB3/IL7R	5
MF	GO:0004252	serine-type endopeptidase activity	5/62	160/17697	0.000242316	0.002250075	0.001548635	GZMH/GZMA/GZMB/GZMK/MMP8	5
MF	GO:0030246	carbohydrate binding	6/62	271/17697	0.000365627	0.003168769	0.002180934	HLA-DRB1/LGALS2/SIGLEC1/KLRG1/CLEC10A/KLRK1	6
MF	GO:0008236	serine-type peptidase activity	5/62	182/17697	0.000438464	0.00356252	0.002451937	GZMH/GZMA/GZMB/GZMK/MMP8	5
MF	GO:0017171	serine hydrolase activity	5/62	186/17697	0.000484196	0.003702676	0.0025484	GZMH/GZMA/GZMB/GZMK/MMP8	5
MF	GO:0032395	MHC class II receptor activity	2/62	10/17697	0.000533707	0.003854553	0.002652931	HLA-DPA1/HLA-DRB3	2
MF	GO:0019865	immunoglobulin binding	2/62	24/17697	0.003171672	0.021700914	0.014935852	CD4/FCER1A	2
MF	GO:1990782	protein tyrosine kinase binding	3/62	93/17697	0.004247024	0.027605655	0.018999844	CD2/CD247/CD4	3
MF	GO:0001784	phosphotyrosine residue binding	2/62	40/17697	0.008646919	0.053528544	0.036841508	LCK/ZAP70	2
MF	GO:0004715	non-membrane spanning protein tyrosine kinase activity	2/62	46/17697	0.011320575	0.066894308	0.046040617	LCK/ZAP70	2
MF	GO:0019838	growth factor binding	3/62	137/17697	0.012308557	0.069570106	0.047882259	IL2RB/IL1R2/FGFBP2	3
MF	GO:0005044	scavenger receptor activity	2/62	51/17697	0.013790485	0.071442453	0.049170919	CD5/CD6	2
MF	GO:0045309	protein phosphorylated amino acid binding	2/62	51/17697	0.013790485	0.071442453	0.049170919	LCK/ZAP70	2
MF	GO:0008528	G protein-coupled peptide receptor activity	3/62	146/17697	0.014591062	0.071442453	0.049170919	CCR3/CCR5/CX3CR1	3
MF	GO:0001102	RNA polymerase II activating transcription factor binding	2/62	53/17697	0.014838048	0.071442453	0.049170919	IFI27/TBX21	2
MF	GO:0001653	peptide receptor activity	3/62	152/17697	0.016237357	0.073807736	0.050798847	CCR3/CCR5/CX3CR1	3
MF	GO:0004175	endopeptidase activity	5/62	427/17697	0.016779357	0.073807736	0.050798847	GZMH/GZMA/GZMB/GZMK/MMP8	5
MF	GO:0050840	extracellular matrix binding	2/62	57/17697	0.017032554	0.073807736	0.050798847	TGFBI/ADGRG1	2
MF	GO:0042277	peptide binding	4/62	295/17697	0.019816713	0.083102345	0.057195946	HLA-DPA1/HLA-DPB1/HLA-DRB1/HLA-DRB3	4
MF	GO:0005518	collagen binding	2/62	67/17697	0.02307551	0.093744258	0.06452034	TGFBI/ADGRG1	2
KEGG	hsa04640	Hematopoietic cell lineage	13/45	99/8076	3.32E-15	3.22E-13	2.13E-13	CD2/CD3D/CD3E/CD4/CD5/CD8A/CD8B/HLA-DPA1/HLA-DPB1/HLA-DRB1/HLA-DRB3/IL7R/IL1R2	13
KEGG	hsa04658	Th1 and Th2 cell differentiation	12/45	92/8076	4.83E-14	2.34E-12	1.55E-12	CD3D/CD3E/CD247/CD4/HLA-DPA1/HLA-DPB1/HLA-DRB1/HLA-DRB3/IL2RB/LCK/ZAP70/TBX21	12
KEGG	hsa04659	Th17 cell differentiation	12/45	107/8076	3.12E-13	1.01E-11	6.67E-12	CD3D/CD3E/CD247/CD4/HLA-DPA1/HLA-DPB1/HLA-DRB1/HLA-DRB3/IL2RB/LCK/ZAP70/TBX21	12
KEGG	hsa05340	Primary immunodeficiency	8/45	38/8076	2.08E-11	5.06E-10	3.35E-10	CD3D/CD3E/CD4/CD8A/CD8B/IL7R/LCK/ZAP70	8
KEGG	hsa04514	Cell adhesion molecules	10/45	149/8076	6.20E-09	1.20E-07	7.96E-08	CD2/CD4/CD6/CD8A/CD8B/HLA-DPA1/HLA-DPB1/HLA-DRB1/HLA-DRB3/SIGLEC1	10
KEGG	hsa05330	Allograft rejection	6/45	38/8076	5.12E-08	8.28E-07	5.48E-07	GZMB/HLA-DPA1/HLA-DPB1/HLA-DRB1/HLA-DRB3/PRF1	6
KEGG	hsa04660	T cell receptor signaling pathway	8/45	104/8076	8.38E-08	1.16E-06	7.68E-07	CD3D/CD3E/CD247/CD4/CD8A/CD8B/LCK/ZAP70	8
KEGG	hsa05332	Graft-versus-host disease	6/45	42/8076	9.57E-08	1.16E-06	7.68E-07	GZMB/HLA-DPA1/HLA-DPB1/HLA-DRB1/HLA-DRB3/PRF1	6
KEGG	hsa04940	Type I diabetes mellitus	6/45	43/8076	1.11E-07	1.19E-06	7.90E-07	GZMB/HLA-DPA1/HLA-DPB1/HLA-DRB1/HLA-DRB3/PRF1	6
KEGG	hsa04612	Antigen processing and presentation	7/45	78/8076	2.02E-07	1.96E-06	1.29E-06	CD4/CD8A/CD8B/HLA-DPA1/HLA-DPB1/HLA-DRB1/HLA-DRB3	7
KEGG	hsa05166	Human T-cell leukemia virus 1 infection	10/45	219/8076	2.43E-07	2.15E-06	1.42E-06	CD3D/CD3E/CD4/HLA-DPA1/HLA-DPB1/HLA-DRB1/HLA-DRB3/IL2RB/LCK/IL1R2	10
KEGG	hsa05320	Autoimmune thyroid disease	6/45	53/8076	4.00E-07	3.20E-06	2.12E-06	GZMB/HLA-DPA1/HLA-DPB1/HLA-DRB1/HLA-DRB3/PRF1	6
KEGG	hsa04060	Cytokine-cytokine receptor interaction	11/45	295/8076	4.29E-07	3.20E-06	2.12E-06	CD4/CCR3/CCR5/CX3CR1/IL2RB/IL7R/XCL2/IL1R2/TNFRSF25/IL18R1/IL32	11
KEGG	hsa05310	Asthma	5/45	31/8076	6.52E-07	4.52E-06	2.99E-06	FCER1A/HLA-DPA1/HLA-DPB1/HLA-DRB1/HLA-DRB3	5
KEGG	hsa05321	Inflammatory bowel disease	6/45	65/8076	1.37E-06	8.85E-06	5.86E-06	HLA-DPA1/HLA-DPB1/HLA-DRB1/HLA-DRB3/IL18R1/TBX21	6
KEGG	hsa05235	PD-L1 expression and PD-1 checkpoint pathway in cancer	6/45	89/8076	8.72E-06	5.28E-05	3.50E-05	CD3D/CD3E/CD247/CD4/LCK/ZAP70	6
KEGG	hsa05150	Staphylococcus aureus infection	6/45	96/8076	1.35E-05	7.71E-05	5.10E-05	DEFA1/HLA-DPA1/HLA-DPB1/HLA-DRB1/HLA-DRB3/DEFA1B	6
KEGG	hsa04061	Viral protein interaction with cytokine and cytokine receptor	6/45	100/8076	1.71E-05	9.21E-05	6.09E-05	CCR3/CCR5/CX3CR1/IL2RB/XCL2/IL18R1	6
KEGG	hsa05416	Viral myocarditis	5/45	60/8076	1.86E-05	9.49E-05	6.28E-05	HLA-DPA1/HLA-DPB1/HLA-DRB1/HLA-DRB3/PRF1	5
KEGG	hsa04650	Natural killer cell mediated cytotoxicity	6/45	131/8076	7.87E-05	0.000381825	0.000252755	CD247/GZMB/LCK/PRF1/ZAP70/KLRK1	6
KEGG	hsa05169	Epstein-Barr virus infection	7/45	202/8076	0.000111783	0.000516331	0.000341793	CD3D/CD3E/CD247/HLA-DPA1/HLA-DPB1/HLA-DRB1/HLA-DRB3	7
KEGG	hsa04672	Intestinal immune network for IgA production	4/45	49/8076	0.00014844	0.000654485	0.000433246	HLA-DPA1/HLA-DPB1/HLA-DRB1/HLA-DRB3	4
KEGG	hsa05145	Toxoplasmosis	5/45	112/8076	0.000368288	0.001553214	0.001028172	CCR5/HLA-DPA1/HLA-DPB1/HLA-DRB1/HLA-DRB3	5
KEGG	hsa05140	Leishmaniasis	4/45	77/8076	0.000846359	0.003420703	0.002264383	HLA-DPA1/HLA-DPB1/HLA-DRB1/HLA-DRB3	4
KEGG	hsa05135	Yersinia infection	5/45	137/8076	0.000924981	0.003588926	0.002375741	CD4/CD8A/CD8B/LCK/ZAP70	5
KEGG	hsa05323	Rheumatoid arthritis	4/45	93/8076	0.00171156	0.006385434	0.004226928	HLA-DPA1/HLA-DPB1/HLA-DRB1/HLA-DRB3	4
KEGG	hsa05202	Transcriptional misregulation in cancer	5/45	192/8076	0.004072136	0.014629525	0.009684222	DEFA1/GZMB/IL2RB/IL1R2/DEFA1B	5
KEGG	hsa05170	Human immunodeficiency virus 1 infection	5/45	212/8076	0.006185987	0.021430026	0.01418591	CD3D/CD3E/CD247/CD4/CCR5	5
KEGG	hsa05322	Systemic lupus erythematosus	4/45	136/8076	0.006718831	0.022473332	0.014876541	HLA-DPA1/HLA-DPB1/HLA-DRB1/HLA-DRB3	4
KEGG	hsa04145	Phagosome	4/45	152/8076	0.009876354	0.031933545	0.021138863	HLA-DPA1/HLA-DPB1/HLA-DRB1/HLA-DRB3	4
KEGG	hsa05164	Influenza A	4/45	171/8076	0.014722782	0.046068059	0.030495406	HLA-DPA1/HLA-DPB1/HLA-DRB1/HLA-DRB3	4
KEGG	hsa05152	Tuberculosis	4/45	180/8076	0.017465809	0.052943233	0.035046525	HLA-DPA1/HLA-DPB1/HLA-DRB1/HLA-DRB3	4
KEGG	hsa05142	Chagas disease	3/45	102/8076	0.018915382	0.055599759	0.036805049	CD3D/CD3E/CD247	3
KEGG	hsa04062	Chemokine signaling pathway	4/45	192/8076	0.021594291	0.061607241	0.040781787	CCR3/CCR5/CX3CR1/XCL2	4
KEGG	hsa00330	Arginine and proline metabolism	2/45	51/8076	0.032568814	0.090262143	0.059750306	ARG1/MAOA	2
