# Supplementary material for: Development and validation of a novel CD4+ T cell‐related gene signature to detect severe COVID‐19
Source: Clin Transl Med. 2023 Jun 5;13(6):e1294. doi: 10.1002/ctm2.1294 (PMC10242253; doi:10.1002/ctm2.1294)
Supplement: Supplementary file 5 — Supplementary Information [file CTM2-13-e1294-s010.csv]

Table S4: The detailed enrichment analysis of the intersection of DEGs in GSE157103 and CD4+ T cell markers in GSE163668
ONTOLOGY	ID	Description	GeneRatio	BgRatio	pvalue	p.adjust	qvalue	geneID	Count
BP	GO:0030217	T cell differentiation	5ÔÂ7ÈÕ	240/18670	6.92E-09	1.99E-06	8.97E-07	CD3D/CD3E/IL7R/LCK/TCF7	5
BP	GO:0030098	lymphocyte differentiation	5ÔÂ7ÈÕ	353/18670	4.78E-08	6.86E-06	3.10E-06	CD3D/CD3E/IL7R/LCK/TCF7	5
BP	GO:0042110	T cell activation	5ÔÂ7ÈÕ	464/18670	1.87E-07	1.79E-05	8.07E-06	CD3D/CD3E/IL7R/LCK/TCF7	5
BP	GO:0033077	T cell differentiation in thymus	3ÔÂ7ÈÕ	70/18670	1.75E-06	0.000125401	5.66E-05	CD3D/CD3E/IL7R	3
BP	GO:0045059	positive thymic T cell selection	2ÔÂ7ÈÕ	13/18670	9.38E-06	0.00053844	0.000242905	CD3D/CD3E	2
BP	GO:0045061	thymic T cell selection	2ÔÂ7ÈÕ	21/18670	2.52E-05	0.001206313	0.000544201	CD3D/CD3E	2
BP	GO:0050852	T cell receptor signaling pathway	3ÔÂ7ÈÕ	202/18670	4.23E-05	0.001517537	0.000684603	CD3D/CD3E/LCK	3
BP	GO:0050870	positive regulation of T cell activation	3ÔÂ7ÈÕ	202/18670	4.23E-05	0.001517537	0.000684603	CD3E/IL7R/LCK	3
BP	GO:1903039	positive regulation of leukocyte cell-cell adhesion	3ÔÂ7ÈÕ	218/18670	5.31E-05	0.001692993	0.000763756	CD3E/IL7R/LCK	3
BP	GO:0043368	positive T cell selection	2ÔÂ7ÈÕ	34/18670	6.72E-05	0.001929062	0.000870254	CD3D/CD3E	2
BP	GO:0022409	positive regulation of cell-cell adhesion	3ÔÂ7ÈÕ	255/18670	8.46E-05	0.002208144	0.000996155	CD3E/IL7R/LCK	3
BP	GO:0045058	T cell selection	2ÔÂ7ÈÕ	47/18670	0.000129217	0.00292017	0.00131737	CD3D/CD3E	2
BP	GO:1903037	regulation of leukocyte cell-cell adhesion	3ÔÂ7ÈÕ	304/18670	0.000142533	0.00292017	0.00131737	CD3E/IL7R/LCK	3
BP	GO:0050863	regulation of T cell activation	3ÔÂ7ÈÕ	314/18670	0.000156862	0.00292017	0.00131737	CD3E/IL7R/LCK	3
BP	GO:0050851	antigen receptor-mediated signaling pathway	3ÔÂ7ÈÕ	316/18670	0.000159836	0.00292017	0.00131737	CD3D/CD3E/LCK	3
BP	GO:0031295	T cell costimulation	2ÔÂ7ÈÕ	56/18670	0.000183787	0.00292017	0.00131737	CD3E/LCK	2
BP	GO:0051251	positive regulation of lymphocyte activation	3ÔÂ7ÈÕ	334/18670	0.000188281	0.00292017	0.00131737	CD3E/IL7R/LCK	3
BP	GO:0031294	lymphocyte costimulation	2ÔÂ7ÈÕ	57/18670	0.000190436	0.00292017	0.00131737	CD3E/LCK	2
BP	GO:0007159	leukocyte cell-cell adhesion	3ÔÂ7ÈÕ	337/18670	0.000193321	0.00292017	0.00131737	CD3E/IL7R/LCK	3
BP	GO:0051260	protein homooligomerization	3ÔÂ7ÈÕ	351/18670	0.000218011	0.003128458	0.001411335	CD3D/CD3E/EVL	3
BP	GO:0002696	positive regulation of leukocyte activation	3ÔÂ7ÈÕ	380/18670	0.000275515	0.003765365	0.001698661	CD3E/IL7R/LCK	3
BP	GO:0050867	positive regulation of cell activation	3ÔÂ7ÈÕ	394/18670	0.000306489	0.003916972	0.001767055	CD3E/IL7R/LCK	3
BP	GO:0022407	regulation of cell-cell adhesion	3ÔÂ7ÈÕ	403/18670	0.000327552	0.003916972	0.001767055	CD3E/IL7R/LCK	3
BP	GO:0045785	positive regulation of cell adhesion	3ÔÂ7ÈÕ	403/18670	0.000327552	0.003916972	0.001767055	CD3E/IL7R/LCK	3
BP	GO:0002429	immune response-activating cell surface receptor signaling pathway	3ÔÂ7ÈÕ	473/18670	0.000524172	0.00601749	0.002714657	CD3D/CD3E/LCK	3
BP	GO:0051249	regulation of lymphocyte activation	3ÔÂ7ÈÕ	485/18670	0.00056407	0.006226467	0.002808932	CD3E/IL7R/LCK	3
BP	GO:0046631	alpha-beta T cell activation	2ÔÂ7ÈÕ	138/18670	0.001111715	0.011817122	0.005331032	CD3E/TCF7	2
BP	GO:0002517	T cell tolerance induction	1ÔÂ7ÈÕ	11/18670	0.004117641	0.037332736	0.016841836	CD3E	1
BP	GO:0033089	positive regulation of T cell differentiation in thymus	1ÔÂ7ÈÕ	11/18670	0.004117641	0.037332736	0.016841836	IL7R	1
BP	GO:0033632	regulation of cell-cell adhesion mediated by integrin	1ÔÂ7ÈÕ	11/18670	0.004117641	0.037332736	0.016841836	CD3E	1
BP	GO:0045060	negative thymic T cell selection	1ÔÂ7ÈÕ	11/18670	0.004117641	0.037332736	0.016841836	CD3E	1
BP	GO:0046651	lymphocyte proliferation	2ÔÂ7ÈÕ	272/18670	0.004231581	0.037332736	0.016841836	CD3E/IL7R	2
BP	GO:0032943	mononuclear cell proliferation	2ÔÂ7ÈÕ	274/18670	0.004292614	0.037332736	0.016841836	CD3E/IL7R	2
BP	GO:0043383	negative T cell selection	1ÔÂ7ÈÕ	12/18670	0.004491251	0.03791144	0.017102905	CD3E	1
BP	GO:0006310	DNA recombination	2ÔÂ7ÈÕ	292/18670	0.004860508	0.03854711	0.017389674	IL7R/TCF7	2
BP	GO:0045086	positive regulation of interleukin-2 biosynthetic process	1ÔÂ7ÈÕ	13/18670	0.00486474	0.03854711	0.017389674	CD3E	1
BP	GO:0070661	leukocyte proliferation	2ÔÂ7ÈÕ	298/18670	0.005057208	0.03854711	0.017389674	CD3E/IL7R	2
BP	GO:0035112	genitalia morphogenesis	1ÔÂ7ÈÕ	14/18670	0.005238109	0.03854711	0.017389674	TCF7	1
BP	GO:0050862	positive regulation of T cell receptor signaling pathway	1ÔÂ7ÈÕ	14/18670	0.005238109	0.03854711	0.017389674	LCK	1
BP	GO:0033151	V(D)J recombination	1ÔÂ7ÈÕ	15/18670	0.005611358	0.039942971	0.018019385	TCF7	1
BP	GO:0002643	regulation of tolerance induction	1ÔÂ7ÈÕ	16/18670	0.005984487	0.039942971	0.018019385	CD3E	1
BP	GO:0033631	cell-cell adhesion mediated by integrin	1ÔÂ7ÈÕ	16/18670	0.005984487	0.039942971	0.018019385	CD3E	1
BP	GO:0034116	positive regulation of heterotypic cell-cell adhesion	1ÔÂ7ÈÕ	16/18670	0.005984487	0.039942971	0.018019385	LCK	1
BP	GO:0048535	lymph node development	1ÔÂ7ÈÕ	17/18670	0.006357496	0.040772103	0.01839343	IL7R	1
BP	GO:0001911	negative regulation of leukocyte mediated cytotoxicity	1ÔÂ7ÈÕ	18/18670	0.006730385	0.040772103	0.01839343	IL7R	1
BP	GO:0048557	embryonic digestive tract morphogenesis	1ÔÂ7ÈÕ	18/18670	0.006730385	0.040772103	0.01839343	TCF7	1
BP	GO:0070233	negative regulation of T cell apoptotic process	1ÔÂ7ÈÕ	18/18670	0.006730385	0.040772103	0.01839343	IL7R	1
BP	GO:0002710	negative regulation of T cell mediated immunity	1ÔÂ7ÈÕ	19/18670	0.007103154	0.040772103	0.01839343	IL7R	1
BP	GO:0045076	regulation of interleukin-2 biosynthetic process	1ÔÂ7ÈÕ	19/18670	0.007103154	0.040772103	0.01839343	CD3E	1
BP	GO:0046641	positive regulation of alpha-beta T cell proliferation	1ÔÂ7ÈÕ	19/18670	0.007103154	0.040772103	0.01839343	CD3E	1
BP	GO:0018108	peptidyl-tyrosine phosphorylation	2ÔÂ7ÈÕ	363/18670	0.007421355	0.04083324	0.018421011	CD3E/LCK	2
BP	GO:0033630	positive regulation of cell adhesion mediated by integrin	1ÔÂ7ÈÕ	20/18670	0.007475803	0.04083324	0.018421011	CD3E	1
BP	GO:0018212	peptidyl-tyrosine modification	2ÔÂ7ÈÕ	366/18670	0.007540633	0.04083324	0.018421011	CD3E/LCK	2
BP	GO:0032535	regulation of cellular component size	2ÔÂ7ÈÕ	370/18670	0.007701047	0.040929637	0.018464498	IL7R/EVL	2
BP	GO:0031342	negative regulation of cell killing	1ÔÂ7ÈÕ	22/18670	0.008220741	0.0421313	0.019006601	IL7R	1
BP	GO:0042094	interleukin-2 biosynthetic process	1ÔÂ7ÈÕ	22/18670	0.008220741	0.0421313	0.019006601	CD3E	1
BP	GO:0032753	positive regulation of interleukin-4 production	1ÔÂ7ÈÕ	23/18670	0.008593031	0.043266664	0.019518796	CD3E	1
BP	GO:0033081	regulation of T cell differentiation in thymus	1ÔÂ7ÈÕ	24/18670	0.008965201	0.043610383	0.019673857	IL7R	1
BP	GO:0050857	positive regulation of antigen receptor-mediated signaling pathway	1ÔÂ7ÈÕ	24/18670	0.008965201	0.043610383	0.019673857	LCK	1
BP	GO:0002507	tolerance induction	1ÔÂ7ÈÕ	25/18670	0.009337251	0.044663182	0.020148804	CD3E	1
BP	GO:0034114	regulation of heterotypic cell-cell adhesion	1ÔÂ7ÈÕ	26/18670	0.009709181	0.0456809	0.020607925	LCK	1
BP	GO:0032673	regulation of interleukin-4 production	1ÔÂ7ÈÕ	27/18670	0.010080991	0.045902391	0.020707846	CD3E	1
BP	GO:0070229	negative regulation of lymphocyte apoptotic process	1ÔÂ7ÈÕ	29/18670	0.010824254	0.045902391	0.020707846	IL7R	1
BP	GO:0120033	negative regulation of plasma membrane bounded cell projection assembly	1ÔÂ7ÈÕ	29/18670	0.010824254	0.045902391	0.020707846	EVL	1
BP	GO:1900027	regulation of ruffle assembly	1ÔÂ7ÈÕ	29/18670	0.010824254	0.045902391	0.020707846	EVL	1
BP	GO:0032743	positive regulation of interleukin-2 production	1ÔÂ7ÈÕ	30/18670	0.011195705	0.045902391	0.020707846	CD3E	1
BP	GO:0038111	interleukin-7-mediated signaling pathway	1ÔÂ7ÈÕ	30/18670	0.011195705	0.045902391	0.020707846	IL7R	1
BP	GO:0046640	regulation of alpha-beta T cell proliferation	1ÔÂ7ÈÕ	30/18670	0.011195705	0.045902391	0.020707846	CD3E	1
BP	GO:0050690	regulation of defense response to virus by virus	1ÔÂ7ÈÕ	30/18670	0.011195705	0.045902391	0.020707846	LCK	1
BP	GO:1904837	beta-catenin-TCF complex assembly	1ÔÂ7ÈÕ	30/18670	0.011195705	0.045902391	0.020707846	TCF7	1
BP	GO:0045879	negative regulation of smoothened signaling pathway	1ÔÂ7ÈÕ	31/18670	0.011567037	0.046483966	0.02097021	CD3E	1
BP	GO:0071353	cellular response to interleukin-4	1ÔÂ7ÈÕ	32/18670	0.01193825	0.046483966	0.02097021	TCF7	1
BP	GO:0001914	regulation of T cell mediated cytotoxicity	1ÔÂ7ÈÕ	33/18670	0.012309343	0.046483966	0.02097021	IL7R	1
BP	GO:0032633	interleukin-4 production	1ÔÂ7ÈÕ	33/18670	0.012309343	0.046483966	0.02097021	CD3E	1
BP	GO:0046633	alpha-beta T cell proliferation	1ÔÂ7ÈÕ	33/18670	0.012309343	0.046483966	0.02097021	CD3E	1
BP	GO:0070232	regulation of T cell apoptotic process	1ÔÂ7ÈÕ	33/18670	0.012309343	0.046483966	0.02097021	IL7R	1
BP	GO:0048566	embryonic digestive tract development	1ÔÂ7ÈÕ	34/18670	0.012680316	0.046657062	0.021048299	TCF7	1
BP	GO:0070670	response to interleukin-4	1ÔÂ7ÈÕ	34/18670	0.012680316	0.046657062	0.021048299	TCF7	1
BP	GO:0006882	cellular zinc ion homeostasis	1ÔÂ7ÈÕ	36/18670	0.013421905	0.048760593	0.02199726	LCK	1
BP	GO:0038083	peptidyl-tyrosine autophosphorylation	1ÔÂ7ÈÕ	37/18670	0.013792521	0.049480668	0.022322106	LCK	1
BP	GO:0002707	negative regulation of lymphocyte mediated immunity	1ÔÂ7ÈÕ	38/18670	0.014163017	0.049570558	0.022362658	IL7R	1
BP	GO:0055069	zinc ion homeostasis	1ÔÂ7ÈÕ	38/18670	0.014163017	0.049570558	0.022362658	LCK	1
BP	GO:0050856	regulation of T cell receptor signaling pathway	1ÔÂ7ÈÕ	39/18670	0.014533393	0.049736602	0.022437565	LCK	1
BP	GO:0002823	negative regulation of adaptive immune response based on somatic recombination of immune receptors built from immunoglobulin superfamily domains	1ÔÂ7ÈÕ	40/18670	0.014903651	0.049736602	0.022437565	IL7R	1
BP	GO:0098760	response to interleukin-7	1ÔÂ7ÈÕ	40/18670	0.014903651	0.049736602	0.022437565	IL7R	1
BP	GO:0098761	cellular response to interleukin-7	1ÔÂ7ÈÕ	40/18670	0.014903651	0.049736602	0.022437565	IL7R	1
BP	GO:0097178	ruffle assembly	1ÔÂ7ÈÕ	41/18670	0.015273789	0.050385948	0.022730503	EVL	1
BP	GO:0050850	positive regulation of calcium-mediated signaling	1ÔÂ7ÈÕ	43/18670	0.016013708	0.052226524	0.023560838	CD3E	1
BP	GO:0002820	negative regulation of adaptive immune response	1ÔÂ7ÈÕ	45/18670	0.01675315	0.053940039	0.024333852	IL7R	1
BP	GO:0033628	regulation of cell adhesion mediated by integrin	1ÔÂ7ÈÕ	46/18670	0.017122692	0.053940039	0.024333852	CD3E	1
BP	GO:0048806	genitalia development	1ÔÂ7ÈÕ	47/18670	0.017492116	0.053940039	0.024333852	TCF7	1
BP	GO:0070231	T cell apoptotic process	1ÔÂ7ÈÕ	47/18670	0.017492116	0.053940039	0.024333852	IL7R	1
BP	GO:2000107	negative regulation of leukocyte apoptotic process	1ÔÂ7ÈÕ	47/18670	0.017492116	0.053940039	0.024333852	IL7R	1
BP	GO:0001913	T cell mediated cytotoxicity	1ÔÂ7ÈÕ	49/18670	0.018230606	0.053940039	0.024333852	IL7R	1
BP	GO:0002704	negative regulation of leukocyte mediated immunity	1ÔÂ7ÈÕ	49/18670	0.018230606	0.053940039	0.024333852	IL7R	1
BP	GO:0045010	actin nucleation	1ÔÂ7ÈÕ	49/18670	0.018230606	0.053940039	0.024333852	EVL	1
BP	GO:0048546	digestive tract morphogenesis	1ÔÂ7ÈÕ	49/18670	0.018230606	0.053940039	0.024333852	TCF7	1
BP	GO:0001954	positive regulation of cell-matrix adhesion	1ÔÂ7ÈÕ	51/18670	0.018968619	0.054989836	0.024807445	CD3E	1
BP	GO:0051496	positive regulation of stress fiber assembly	1ÔÂ7ÈÕ	51/18670	0.018968619	0.054989836	0.024807445	EVL	1
BP	GO:0031529	ruffle organization	1ÔÂ7ÈÕ	52/18670	0.019337448	0.055498476	0.025036906	EVL	1
BP	GO:0070228	regulation of lymphocyte apoptotic process	1ÔÂ7ÈÕ	53/18670	0.019706158	0.055996706	0.025261672	IL7R	1
BP	GO:0032663	regulation of interleukin-2 production	1ÔÂ7ÈÕ	54/18670	0.020074749	0.056484832	0.025481879	CD3E	1
BP	GO:0032233	positive regulation of actin filament bundle assembly	1ÔÂ7ÈÕ	61/18670	0.02265156	0.060610192	0.027342944	EVL	1
BP	GO:0034113	heterotypic cell-cell adhesion	1ÔÂ7ÈÕ	61/18670	0.02265156	0.060610192	0.027342944	LCK	1
BP	GO:2001244	positive regulation of intrinsic apoptotic signaling pathway	1ÔÂ7ÈÕ	61/18670	0.02265156	0.060610192	0.027342944	LCK	1
BP	GO:0002562	somatic diversification of immune receptors via germline recombination within a single locus	1ÔÂ7ÈÕ	62/18670	0.023019202	0.060610192	0.027342944	TCF7	1
BP	GO:0016444	somatic cell DNA recombination	1ÔÂ7ÈÕ	62/18670	0.023019202	0.060610192	0.027342944	TCF7	1
BP	GO:0032623	interleukin-2 production	1ÔÂ7ÈÕ	62/18670	0.023019202	0.060610192	0.027342944	CD3E	1
BP	GO:0046635	positive regulation of alpha-beta T cell activation	1ÔÂ7ÈÕ	62/18670	0.023019202	0.060610192	0.027342944	CD3E	1
BP	GO:0032729	positive regulation of interferon-gamma production	1ÔÂ7ÈÕ	65/18670	0.024121415	0.062367983	0.028135932	CD3E	1
BP	GO:0050854	regulation of antigen receptor-mediated signaling pathway	1ÔÂ7ÈÕ	65/18670	0.024121415	0.062367983	0.028135932	LCK	1
BP	GO:0042108	positive regulation of cytokine biosynthetic process	1ÔÂ7ÈÕ	67/18670	0.024855631	0.063692556	0.028733484	CD3E	1
BP	GO:0033627	cell adhesion mediated by integrin	1ÔÂ7ÈÕ	68/18670	0.025222562	0.064060843	0.028899629	CD3E	1
BP	GO:0070227	lymphocyte apoptotic process	1ÔÂ7ÈÕ	69/18670	0.025589374	0.064422372	0.029062724	IL7R	1
BP	GO:0002709	regulation of T cell mediated immunity	1ÔÂ7ÈÕ	70/18670	0.025956068	0.064777318	0.02922285	IL7R	1
BP	GO:0002200	somatic diversification of immune receptors	1ÔÂ7ÈÕ	75/18670	0.027787764	0.068750762	0.031015381	TCF7	1
BP	GO:0001910	regulation of leukocyte mediated cytotoxicity	1ÔÂ7ÈÕ	78/18670	0.028885364	0.070255081	0.031694021	IL7R	1
BP	GO:0008589	regulation of smoothened signaling pathway	1ÔÂ7ÈÕ	78/18670	0.028885364	0.070255081	0.031694021	CD3E	1
BP	GO:0045582	positive regulation of T cell differentiation	1ÔÂ7ÈÕ	83/18670	0.030712337	0.073453673	0.033136995	IL7R	1
BP	GO:2000106	regulation of leukocyte apoptotic process	1ÔÂ7ÈÕ	83/18670	0.030712337	0.073453673	0.033136995	IL7R	1
BP	GO:0051492	regulation of stress fiber assembly	1ÔÂ7ÈÕ	84/18670	0.031077378	0.073712458	0.033253741	EVL	1
BP	GO:0006919	activation of cysteine-type endopeptidase activity involved in apoptotic process	1ÔÂ7ÈÕ	86/18670	0.031807106	0.074824913	0.0337556	LCK	1
BP	GO:1904894	positive regulation of STAT cascade	1ÔÂ7ÈÕ	92/18670	0.033993465	0.077480555	0.034953634	IL7R	1
BP	GO:0046634	regulation of alpha-beta T cell activation	1ÔÂ7ÈÕ	93/18670	0.034357446	0.077480555	0.034953634	CD3E	1
BP	GO:0045621	positive regulation of lymphocyte differentiation	1ÔÂ7ÈÕ	94/18670	0.03472131	0.077480555	0.034953634	IL7R	1
BP	GO:0051289	protein homotetramerization	1ÔÂ7ÈÕ	94/18670	0.03472131	0.077480555	0.034953634	EVL	1
BP	GO:0042100	B cell proliferation	1ÔÂ7ÈÕ	95/18670	0.035085056	0.077480555	0.034953634	IL7R	1
BP	GO:0042102	positive regulation of T cell proliferation	1ÔÂ7ÈÕ	95/18670	0.035085056	0.077480555	0.034953634	CD3E	1
BP	GO:0110020	regulation of actomyosin structure organization	1ÔÂ7ÈÕ	95/18670	0.035085056	0.077480555	0.034953634	EVL	1
BP	GO:0032231	regulation of actin filament bundle assembly	1ÔÂ7ÈÕ	97/18670	0.035812196	0.077480555	0.034953634	EVL	1
BP	GO:0030038	contractile actin filament bundle assembly	1ÔÂ7ÈÕ	98/18670	0.03617559	0.077480555	0.034953634	EVL	1
BP	GO:0031341	regulation of cell killing	1ÔÂ7ÈÕ	98/18670	0.03617559	0.077480555	0.034953634	IL7R	1
BP	GO:0043149	stress fiber assembly	1ÔÂ7ÈÕ	98/18670	0.03617559	0.077480555	0.034953634	EVL	1
BP	GO:0050848	regulation of calcium-mediated signaling	1ÔÂ7ÈÕ	98/18670	0.03617559	0.077480555	0.034953634	CD3E	1
BP	GO:0030838	positive regulation of actin filament polymerization	1ÔÂ7ÈÕ	99/18670	0.036538867	0.077500539	0.034962649	EVL	1
BP	GO:0000018	regulation of DNA recombination	1ÔÂ7ÈÕ	101/18670	0.037265068	0.077500539	0.034962649	IL7R	1
BP	GO:0032649	regulation of interferon-gamma production	1ÔÂ7ÈÕ	101/18670	0.037265068	0.077500539	0.034962649	CD3E	1
BP	GO:0046632	alpha-beta T cell differentiation	1ÔÂ7ÈÕ	101/18670	0.037265068	0.077500539	0.034962649	TCF7	1
BP	GO:0021549	cerebellum development	1ÔÂ7ÈÕ	102/18670	0.037627992	0.077692329	0.035049171	CD3E	1
BP	GO:0071887	leukocyte apoptotic process	1ÔÂ7ÈÕ	104/18670	0.038353489	0.078624653	0.035469768	IL7R	1
BP	GO:0002456	T cell mediated immunity	1ÔÂ7ÈÕ	106/18670	0.039078517	0.079542798	0.035883969	IL7R	1
BP	GO:0001909	leukocyte mediated cytotoxicity	1ÔÂ7ÈÕ	107/18670	0.039440856	0.079714969	0.03596164	IL7R	1
BP	GO:0046916	cellular transition metal ion homeostasis	1ÔÂ7ÈÕ	108/18670	0.039803077	0.079884498	0.036038119	LCK	1
BP	GO:0022037	metencephalon development	1ÔÂ7ÈÕ	111/18670	0.040889039	0.081494126	0.036764267	CD3E	1
BP	GO:0032609	interferon-gamma production	1ÔÂ7ÈÕ	113/18670	0.041612428	0.081949135	0.036969535	CD3E	1
BP	GO:0010633	negative regulation of epithelial cell migration	1ÔÂ7ÈÕ	114/18670	0.041973947	0.081949135	0.036969535	EVL	1
BP	GO:0042035	regulation of cytokine biosynthetic process	1ÔÂ7ÈÕ	114/18670	0.041973947	0.081949135	0.036969535	CD3E	1
BP	GO:0001952	regulation of cell-matrix adhesion	1ÔÂ7ÈÕ	119/18670	0.043779791	0.084897297	0.038299533	CD3E	1
BP	GO:0002698	negative regulation of immune effector process	1ÔÂ7ÈÕ	120/18670	0.044140609	0.085022516	0.038356022	IL7R	1
BP	GO:0010811	positive regulation of cell-substrate adhesion	1ÔÂ7ÈÕ	121/18670	0.044501311	0.085145841	0.038411658	CD3E	1
BP	GO:0042089	cytokine biosynthetic process	1ÔÂ7ÈÕ	123/18670	0.045222364	0.085504833	0.038573609	CD3E	1
BP	GO:0042107	cytokine metabolic process	1ÔÂ7ÈÕ	124/18670	0.045582716	0.085504833	0.038573609	CD3E	1
BP	GO:0051209	release of sequestered calcium ion into cytosol	1ÔÂ7ÈÕ	124/18670	0.045582716	0.085504833	0.038573609	LCK	1
BP	GO:0051283	negative regulation of sequestering of calcium ion	1ÔÂ7ÈÕ	126/18670	0.04630307	0.086064696	0.038826179	LCK	1
BP	GO:0051282	regulation of sequestering of calcium ion	1ÔÂ7ÈÕ	128/18670	0.047022957	0.086064696	0.038826179	LCK	1
BP	GO:0050853	B cell receptor signaling pathway	1ÔÂ7ÈÕ	129/18670	0.047382726	0.086064696	0.038826179	LCK	1
BP	GO:0050671	positive regulation of lymphocyte proliferation	1ÔÂ7ÈÕ	130/18670	0.047742379	0.086064696	0.038826179	CD3E	1
BP	GO:0032946	positive regulation of mononuclear cell proliferation	1ÔÂ7ÈÕ	131/18670	0.048101915	0.086064696	0.038826179	CD3E	1
BP	GO:0051208	sequestering of calcium ion	1ÔÂ7ÈÕ	131/18670	0.048101915	0.086064696	0.038826179	LCK	1
BP	GO:0055076	transition metal ion homeostasis	1ÔÂ7ÈÕ	131/18670	0.048101915	0.086064696	0.038826179	LCK	1
BP	GO:0043280	positive regulation of cysteine-type endopeptidase activity involved in apoptotic process	1ÔÂ7ÈÕ	132/18670	0.048461335	0.086064696	0.038826179	LCK	1
BP	GO:0007224	smoothened signaling pathway	1ÔÂ7ÈÕ	133/18670	0.048820639	0.086064696	0.038826179	CD3E	1
BP	GO:0032273	positive regulation of protein polymerization	1ÔÂ7ÈÕ	134/18670	0.049179826	0.086064696	0.038826179	EVL	1
BP	GO:0048565	digestive tract development	1ÔÂ7ÈÕ	134/18670	0.049179826	0.086064696	0.038826179	TCF7	1
BP	GO:0045580	regulation of T cell differentiation	1ÔÂ7ÈÕ	139/18670	0.05097402	0.088129781	0.039757796	IL7R	1
BP	GO:0070665	positive regulation of leukocyte proliferation	1ÔÂ7ÈÕ	139/18670	0.05097402	0.088129781	0.039757796	CD3E	1
BP	GO:0097553	calcium ion transmembrane import into cytosol	1ÔÂ7ÈÕ	140/18670	0.05133251	0.088218146	0.03979766	LCK	1
BP	GO:1902107	positive regulation of leukocyte differentiation	1ÔÂ7ÈÕ	144/18670	0.05276531	0.089760533	0.040493474	IL7R	1
BP	GO:0002822	regulation of adaptive immune response based on somatic recombination of immune receptors built from immunoglobulin superfamily domains	1ÔÂ7ÈÕ	145/18670	0.05312322	0.089760533	0.040493474	IL7R	1
BP	GO:0055123	digestive system development	1ÔÂ7ÈÕ	146/18670	0.053481015	0.089760533	0.040493474	TCF7	1
BP	GO:1904892	regulation of STAT cascade	1ÔÂ7ÈÕ	146/18670	0.053481015	0.089760533	0.040493474	IL7R	1
BP	GO:0002706	regulation of lymphocyte mediated immunity	1ÔÂ7ÈÕ	149/18670	0.054553702	0.090502384	0.040828143	IL7R	1
BP	GO:2001056	positive regulation of cysteine-type endopeptidase activity	1ÔÂ7ÈÕ	149/18670	0.054553702	0.090502384	0.040828143	LCK	1
BP	GO:0050777	negative regulation of immune response	1ÔÂ7ÈÕ	150/18670	0.054911033	0.090571646	0.040859389	IL7R	1
BP	GO:0030902	hindbrain development	1ÔÂ7ÈÕ	152/18670	0.055625347	0.09077361	0.040950501	CD3E	1
BP	GO:0030168	platelet activation	1ÔÂ7ÈÕ	153/18670	0.055982331	0.09077361	0.040950501	LCK	1
BP	GO:0051017	actin filament bundle assembly	1ÔÂ7ÈÕ	153/18670	0.055982331	0.09077361	0.040950501	EVL	1
BP	GO:0042129	regulation of T cell proliferation	1ÔÂ7ÈÕ	156/18670	0.057052588	0.091989285	0.041498925	CD3E	1
BP	GO:0061572	actin filament bundle organization	1ÔÂ7ÈÕ	157/18670	0.057409109	0.092047007	0.041524965	EVL	1
BP	GO:0060402	calcium ion transport into cytosol	1ÔÂ7ÈÕ	158/18670	0.057765514	0.092103903	0.041550633	LCK	1
BP	GO:0002819	regulation of adaptive immune response	1ÔÂ7ÈÕ	160/18670	0.058477979	0.092215274	0.041600876	IL7R	1
BP	GO:0021915	neural tube development	1ÔÂ7ÈÕ	160/18670	0.058477979	0.092215274	0.041600876	TCF7	1
BP	GO:0030833	regulation of actin filament polymerization	1ÔÂ7ÈÕ	162/18670	0.059189982	0.092828004	0.041877295	EVL	1
BP	GO:2001242	regulation of intrinsic apoptotic signaling pathway	1ÔÂ7ÈÕ	165/18670	0.060257121	0.093988009	0.042400605	LCK	1
BP	GO:0097696	STAT cascade	1ÔÂ7ÈÕ	166/18670	0.060612603	0.094031443	0.0424202	IL7R	1
BP	GO:0001906	cell killing	1ÔÂ7ÈÕ	168/18670	0.061323222	0.09462239	0.042686793	IL7R	1
BP	GO:0045619	regulation of lymphocyte differentiation	1ÔÂ7ÈÕ	169/18670	0.061678358	0.094661438	0.042704408	IL7R	1
BP	GO:0060401	cytosolic calcium ion transport	1ÔÂ7ÈÕ	171/18670	0.062388286	0.095053916	0.042881466	LCK	1
BP	GO:0051262	protein tetramerization	1ÔÂ7ÈÕ	172/18670	0.062743077	0.095053916	0.042881466	EVL	1
BP	GO:0120032	regulation of plasma membrane bounded cell projection assembly	1ÔÂ7ÈÕ	175/18670	0.06380676	0.095053916	0.042881466	EVL	1
BP	GO:0051897	positive regulation of protein kinase B signaling	1ÔÂ7ÈÕ	176/18670	0.064161091	0.095053916	0.042881466	LCK	1
BP	GO:0060491	regulation of cell projection assembly	1ÔÂ7ÈÕ	177/18670	0.064515308	0.095053916	0.042881466	EVL	1
BP	GO:0010950	positive regulation of endopeptidase activity	1ÔÂ7ÈÕ	178/18670	0.064869409	0.095053916	0.042881466	LCK	1
BP	GO:0008064	regulation of actin polymerization or depolymerization	1ÔÂ7ÈÕ	179/18670	0.065223395	0.095053916	0.042881466	EVL	1
BP	GO:0008361	regulation of cell size	1ÔÂ7ÈÕ	179/18670	0.065223395	0.095053916	0.042881466	IL7R	1
BP	GO:2001235	positive regulation of apoptotic signaling pathway	1ÔÂ7ÈÕ	179/18670	0.065223395	0.095053916	0.042881466	LCK	1
BP	GO:0030832	regulation of actin filament length	1ÔÂ7ÈÕ	180/18670	0.065577266	0.095053916	0.042881466	EVL	1
BP	GO:0071346	cellular response to interferon-gamma	1ÔÂ7ÈÕ	180/18670	0.065577266	0.095053916	0.042881466	EVL	1
BP	GO:0030041	actin filament polymerization	1ÔÂ7ÈÕ	182/18670	0.066284665	0.095596476	0.04312623	EVL	1
BP	GO:0042098	T cell proliferation	1ÔÂ7ÈÕ	184/18670	0.066991604	0.096132952	0.043368249	CD3E	1
BP	GO:1903708	positive regulation of hemopoiesis	1ÔÂ7ÈÕ	185/18670	0.067344902	0.096159138	0.043380062	IL7R	1
BP	GO:0031345	negative regulation of cell projection organization	1ÔÂ7ÈÕ	188/18670	0.068404106	0.097188012	0.043844216	EVL	1
BP	GO:0050731	positive regulation of peptidyl-tyrosine phosphorylation	1ÔÂ7ÈÕ	192/18670	0.069814775	0.098703648	0.044527961	CD3E	1
BP	GO:0002377	immunoglobulin production	1ÔÂ7ÈÕ	193/18670	0.070167156	0.098715558	0.044533335	IL7R	1
KEGG	hsa05340	Primary immunodeficiency	4ÔÂ7ÈÕ	38/8076	1.44E-08	5.63E-07	3.80E-07	CD3D/CD3E/IL7R/LCK	4
KEGG	hsa05235	PD-L1 expression and PD-1 checkpoint pathway in cancer	3ÔÂ7ÈÕ	89/8076	4.39E-05	0.000494972	0.000333989	CD3D/CD3E/LCK	3
KEGG	hsa04658	Th1 and Th2 cell differentiation	3ÔÂ7ÈÕ	92/8076	4.85E-05	0.000494972	0.000333989	CD3D/CD3E/LCK	3
KEGG	hsa04640	Hematopoietic cell lineage	3ÔÂ7ÈÕ	99/8076	6.04E-05	0.000494972	0.000333989	CD3D/CD3E/IL7R	3
KEGG	hsa04660	T cell receptor signaling pathway	3ÔÂ7ÈÕ	104/8076	6.99E-05	0.000494972	0.000333989	CD3D/CD3E/LCK	3
KEGG	hsa04659	Th17 cell differentiation	3ÔÂ7ÈÕ	107/8076	7.61E-05	0.000494972	0.000333989	CD3D/CD3E/LCK	3
KEGG	hsa05166	Human T-cell leukemia virus 1 infection	3ÔÂ7ÈÕ	219/8076	0.000635118	0.003538514	0.002387661	CD3D/CD3E/LCK	3
KEGG	hsa05142	Chagas disease	2ÔÂ7ÈÕ	102/8076	0.003182967	0.015516966	0.010470287	CD3D/CD3E	2
KEGG	hsa05162	Measles	2ÔÂ7ÈÕ	139/8076	0.005836295	0.025290613	0.017065191	CD3D/CD3E	2
KEGG	hsa05169	Epstein-Barr virus infection	2ÔÂ7ÈÕ	202/8076	0.012034163	0.046811286	0.031586562	CD3D/CD3E	2
KEGG	hsa05170	Human immunodeficiency virus 1 infection	2ÔÂ7ÈÕ	212/8076	0.013203183	0.046811286	0.031586562	CD3D/CD3E	2
KEGG	hsa04060	Cytokine-cytokine receptor interaction	2ÔÂ7ÈÕ	295/8076	0.024728355	0.080367153	0.054228848	IL7R/IL32	2
KEGG	hsa05216	Thyroid cancer	1ÔÂ7ÈÕ	37/8076	0.031644489	0.094933468	0.064057671	TCF7	1
