# Supplementary material for: Development and validation of a novel CD4+ T cell‐related gene signature to detect severe COVID‐19
Source: Clin Transl Med. 2023 Jun 5;13(6):e1294. doi: 10.1002/ctm2.1294 (PMC10242253; doi:10.1002/ctm2.1294)
Supplement: Supplementary file 8 — Supplementary Information [file CTM2-13-e1294-s009.csv]

Table S7: The risk score-related genes in GSE157103
	gene	cor	p
1	AAAS	-0.844468575	2.53E-28
2	AAMP	-0.820083114	1.71E-25
3	AAR2	-0.811132519	1.46E-24
4	AARS2	-0.852572198	2.26E-29
5	AARSD1	-0.879584068	2.20E-33
6	ABCA3	-0.814142191	7.20E-25
7	ABCB8	-0.811617114	1.31E-24
8	ABCD4	-0.915992901	1.18E-40
9	ABCF1	-0.902456707	1.28E-37
10	ABCF2	-0.82617496	3.69E-26
11	ABCF3	-0.819624861	1.91E-25
12	ABHD12	-0.839646938	1.00E-27
13	ABHD14A	-0.867238763	1.93E-31
14	ABHD14B	-0.910241407	2.63E-39
15	ABHD15	-0.866630196	2.37E-31
16	ABLIM1	-0.818218122	2.70E-25
17	ACBD4	-0.844660301	2.40E-28
18	ACOT2	-0.836596657	2.33E-27
19	ACSF3	-0.814408375	6.75E-25
20	ACSS1	-0.871045631	5.10E-32
21	ACTR5	-0.88761297	9.13E-35
22	ACY1	-0.849486192	5.77E-29
23	ADA	-0.868517703	1.24E-31
24	ADAMTS10	-0.814630341	6.41E-25
25	ADAMTSL5	-0.822296077	9.85E-26
26	ADCK2	-0.824697567	5.38E-26
27	ADGRG1	-0.832200832	7.65E-27
28	ADGRG5	-0.842786303	4.11E-28
29	ADGRL1	-0.878984084	2.76E-33
30	ADHFE1	-0.802212697	1.11E-23
31	AEN	-0.808433739	2.73E-24
32	AGFG2	-0.936327098	2.45E-46
33	AGMAT	-0.81203976	1.18E-24
34	AK1	-0.856285508	7.11E-30
35	AKR1B1	-0.875998825	8.47E-33
36	AKR7A2	-0.843017372	3.85E-28
37	ALDH1B1	-0.809963706	1.92E-24
38	ALG1	-0.826322066	3.56E-26
39	ALKBH2	-0.814390346	6.78E-25
40	ALKBH3	-0.862880985	8.41E-31
41	ALS2CL	-0.863474609	6.90E-31
42	AMIGO1	-0.881226439	1.17E-33
43	ANKMY1	-0.858906445	3.08E-30
44	ANKRD54	-0.84484247	2.27E-28
45	ANKS3	-0.821309851	1.26E-25
46	ANKS6	-0.892255578	1.30E-35
47	ANO9	-0.891842083	1.55E-35
48	ANXA2R	-0.832190945	7.67E-27
49	ANXA6	-0.849049344	6.58E-29
50	APBA2	-0.834265217	4.39E-27
51	APBB1	-0.934250683	1.12E-45
52	APEX2	-0.803738317	7.93E-24
53	APOBEC3C	-0.801604918	1.27E-23
54	APOBEC3D	-0.871776605	3.93E-32
55	APOL3	-0.821837074	1.11E-25
56	ARFGAP2	-0.831754095	8.61E-27
57	ARHGAP10	-0.83537542	3.25E-27
58	ARL4C	-0.924344361	8.55E-43
59	ARPC5L	-0.806052536	4.71E-24
60	ATF7IP2	-0.864736962	4.52E-31
61	ATIC	-0.871410971	4.48E-32
62	ATP10A	-0.836656588	2.29E-27
63	ATP1A3	-0.840014372	9.02E-28
64	ATP5MC2	-0.845928632	1.66E-28
65	ATP6V0E2	-0.936957364	1.53E-46
66	ATP8B2	-0.823387888	7.49E-26
67	ATRIP	-0.854416051	1.28E-29
68	B3GALT6	-0.807461978	3.42E-24
69	B4GAT1	-0.87212857	3.46E-32
70	BABAM1	-0.825220217	4.71E-26
71	BAG3	-0.827670677	2.51E-26
72	BAHD1	-0.895922525	2.60E-36
73	BANF1	-0.820934522	1.38E-25
74	BCAS4	-0.832203709	7.64E-27
75	BCAT2	-0.812083672	1.17E-24
76	BCL11B	-0.887476783	9.66E-35
77	BCL2	-0.823252954	7.75E-26
78	BCL9L	-0.844998173	2.17E-28
79	BCS1L	-0.836553132	2.36E-27
80	BDH2	-0.817826351	2.97E-25
81	BEX2	-0.87794885	4.09E-33
82	BICDL1	-0.934123016	1.23E-45
83	BIN1	-0.941092421	6.08E-48
84	BLMH	-0.81557374	5.11E-25
85	BLOC1S4	-0.825621726	4.25E-26
86	BNIP1	-0.824012899	6.40E-26
87	BOD1	-0.886229535	1.61E-34
88	BPHL	-0.80460114	6.53E-24
89	BRD9	-0.861248139	1.44E-30
90	BRF1	-0.830939451	1.07E-26
91	BUD23	-0.8297831	1.45E-26
92	C10orf143	-0.849038476	6.60E-29
93	C11orf1	-0.800193985	1.74E-23
94	C11orf49	-0.884378633	3.38E-34
95	C12orf43	-0.833683063	5.14E-27
96	C12orf65	-0.881173099	1.19E-33
97	C19orf12	-0.81056095	1.67E-24
98	C1orf216	-0.832426437	7.20E-27
99	C3orf18	-0.927796581	9.43E-44
100	C8orf33	-0.851897676	2.78E-29
101	CA11	-0.88381322	4.24E-34
102	CACNB1	-0.846153246	1.55E-28
103	CACNB3	-0.823404259	7.46E-26
104	CAMK2N1	-0.819581249	1.93E-25
105	CAMK4	-0.821228321	1.29E-25
106	CARD11	-0.90864021	6.00E-39
107	CARMIL2	-0.895597243	3.01E-36
108	CARNS1	-0.874225169	1.62E-32
109	CCAR2	-0.870571953	6.03E-32
110	CCDC102A	-0.837095603	2.03E-27
111	CCDC107	-0.875500736	1.02E-32
112	CCDC120	-0.8200999	1.70E-25
113	CCDC127	-0.833104391	6.01E-27
114	CCDC136	-0.813651959	8.08E-25
115	CCDC28B	-0.854613687	1.20E-29
116	CCDC65	-0.89563866	2.95E-36
117	CCL28	-0.825772076	4.09E-26
118	CCL5	-0.841620414	5.73E-28
119	CCNB1IP1	-0.809933999	1.93E-24
120	CCNQ	-0.800208857	1.73E-23
121	CCR5	-0.83527076	3.35E-27
122	CCR7	-0.860670654	1.74E-30
123	CCT3	-0.838272884	1.47E-27
124	CCT4	-0.839946444	9.20E-28
125	CCT7	-0.82280751	8.67E-26
126	CD160	-0.840535789	7.79E-28
127	CD2	-0.965194412	6.89E-59
128	CD247	-0.945955473	1.00E-49
129	CD27	-0.80658928	4.17E-24
130	CD28	-0.829274129	1.66E-26
131	CD3D	-0.962116276	4.07E-57
132	CD3E	-0.98938726	6.49E-84
133	CD3G	-0.914126442	3.30E-40
134	CD4	-0.863041495	7.97E-31
135	CD40LG	-0.858620894	3.38E-30
136	CD5	-0.964061875	3.22E-58
137	CD52	-0.849498503	5.75E-29
138	CD6	-0.981837188	1.48E-72
139	CD74	-0.823695467	6.93E-26
140	CD81	-0.910785897	1.97E-39
141	CD8A	-0.859819984	2.30E-30
142	CD8B	-0.864723774	4.54E-31
143	CD96	-0.851801847	2.86E-29
144	CDAN1	-0.801274288	1.37E-23
145	CDC25B	-0.964690894	1.38E-58
146	CDIP1	-0.816399676	4.19E-25
147	CDK10	-0.859317548	2.70E-30
148	CDK20	-0.818512714	2.51E-25
149	CDK4	-0.831858788	8.38E-27
150	CDK5RAP1	-0.869667746	8.29E-32
151	CENPT	-0.810146706	1.84E-24
152	CEP250	-0.836303645	2.52E-27
153	CES4A	-0.810275054	1.79E-24
154	CHMP7	-0.866458093	2.52E-31
155	CHST10	-0.839509003	1.04E-27
156	CHST12	-0.826298701	3.58E-26
157	CIAPIN1	-0.850070355	4.84E-29
158	CISD3	-0.803499388	8.36E-24
159	CIZ1	-0.821550553	1.19E-25
160	CLSTN1	-0.861399951	1.37E-30
161	CLUAP1	-0.883771031	4.31E-34
162	CLYBL	-0.845409341	1.93E-28
163	CNPY4	-0.830229423	1.29E-26
164	COA4	-0.812843027	9.79E-25
165	COL6A2	-0.802207682	1.11E-23
166	COLQ	-0.82193489	1.08E-25
167	COMMD6	-0.80654686	4.21E-24
168	COMMD7	-0.803044293	9.26E-24
169	COPS6	-0.839824115	9.52E-28
170	COPS7B	-0.865094397	4.00E-31
171	COQ10A	-0.899546513	5.02E-37
172	COQ6	-0.806884915	3.90E-24
173	COX16	-0.815547847	5.14E-25
174	COX7C	-0.815244699	5.53E-25
175	CPSF4	-0.861256443	1.44E-30
176	CRELD1	-0.833680758	5.14E-27
177	CROCC	-0.852409094	2.38E-29
178	CRTAM	-0.807026611	3.77E-24
179	CRTC1	-0.803335611	8.68E-24
180	CTSF	-0.899826692	4.40E-37
181	CTSW	-0.841630259	5.72E-28
182	CUTA	-0.821532603	1.19E-25
183	CXCR5	-0.851585311	3.06E-29
184	CYB561A3	-0.804040441	7.41E-24
185	DAZAP1	-0.862947791	8.22E-31
186	DBP	-0.806871555	3.91E-24
187	DCAF4	-0.817276203	3.39E-25
188	DCAKD	-0.81743555	3.26E-25
189	DCP1B	-0.874787269	1.32E-32
190	DCTD	-0.803109303	9.12E-24
191	DDX10	-0.835819001	2.88E-27
192	DDX27	-0.805827416	4.95E-24
193	DDX28	-0.818305814	2.64E-25
194	DDX31	-0.835995497	2.75E-27
195	DDX51	-0.905882481	2.41E-38
196	DDX54	-0.824302352	5.95E-26
197	DDX56	-0.88148175	1.06E-33
198	DENND2D	-0.824887603	5.13E-26
199	DGCR8	-0.844123738	2.80E-28
200	DHODH	-0.82717898	2.85E-26
201	DHPS	-0.867364895	1.85E-31
202	DHRS11	-0.814396355	6.77E-25
203	DHRS3	-0.872201947	3.37E-32
204	DHX30	-0.835601186	3.06E-27
205	DHX37	-0.81726555	3.40E-25
206	DIABLO	-0.845960527	1.64E-28
207	DIS3L2	-0.837512524	1.81E-27
208	DLG3	-0.916573407	8.51E-41
209	DMAC1	-0.801317139	1.36E-23
210	DMAP1	-0.805450406	5.40E-24
211	DNAAF5	-0.845715268	1.76E-28
212	DNAJA3	-0.836903905	2.14E-27
213	DNAJC19	-0.833071443	6.06E-27
214	DNAJC30	-0.83409281	4.60E-27
215	DNPEP	-0.86201428	1.12E-30
216	DPH1	-0.879975986	1.89E-33
217	DPH2	-0.861533392	1.31E-30
218	DPH7	-0.874082068	1.71E-32
219	DRG2	-0.8729882	2.54E-32
220	DTX3	-0.94521693	1.92E-49
221	DUS1L	-0.828764584	1.89E-26
222	DUSP12	-0.803076968	9.19E-24
223	DUSP14	-0.822904054	8.46E-26
224	DVL2	-0.835205459	3.41E-27
225	ECHDC2	-0.87103483	5.12E-32
226	ECHS1	-0.873247904	2.32E-32
227	ECI2	-0.868409032	1.29E-31
228	EDARADD	-0.820460995	1.56E-25
229	EDC4	-0.811631582	1.30E-24
230	EEF1G	-0.828022351	2.29E-26
231	EEF2KMT	-0.872698985	2.82E-32
232	EEFSEC	-0.840081066	8.86E-28
233	EFNB1	-0.815237197	5.54E-25
234	EHMT2	-0.90007931	3.92E-37
235	EID2	-0.839465904	1.05E-27
236	EID2B	-0.818091145	2.78E-25
237	EID3	-0.835365422	3.26E-27
238	EIF2B4	-0.805640533	5.17E-24
239	EIF2B5	-0.849090827	6.50E-29
240	EIF3B	-0.854612903	1.20E-29
241	EIF3D	-0.828827462	1.86E-26
242	EIF3G	-0.848931164	6.81E-29
243	EIF3K	-0.83009689	1.33E-26
244	EIF5A	-0.823979582	6.45E-26
245	EIF5B	-0.831659729	8.83E-27
246	EIPR1	-0.828754947	1.90E-26
247	ELAC2	-0.82173445	1.13E-25
248	ELP2	-0.812273191	1.12E-24
249	ELP3	-0.800331987	1.69E-23
250	ELP5	-0.869559667	8.61E-32
251	ELP6	-0.82336317	7.54E-26
252	EMG1	-0.839434513	1.06E-27
253	ENO2	-0.888866694	5.44E-35
254	ENO3	-0.900085777	3.90E-37
255	ENTPD6	-0.866189931	2.76E-31
256	ENTR1	-0.838664188	1.32E-27
257	EOLA2	-0.84632241	1.48E-28
258	EOMES	-0.821620091	1.17E-25
259	EPHA1	-0.823276354	7.71E-26
260	EPHX2	-0.809514456	2.13E-24
261	ERAL1	-0.85315122	1.89E-29
262	ERBB2	-0.838539715	1.36E-27
263	ERI3	-0.85333966	1.78E-29
264	ERMARD	-0.823472368	7.34E-26
265	ERP29	-0.856276108	7.14E-30
266	ESYT1	-0.929612503	2.83E-44
267	EVA1C	-0.800117393	1.77E-23
268	EVL	-0.988747802	1.12E-82
269	EXOG	-0.805160857	5.76E-24
270	EXOSC1	-0.808941678	2.43E-24
271	EXOSC2	-0.822611076	9.11E-26
272	EXOSC6	-0.816683248	3.91E-25
273	EXOSC7	-0.817362674	3.32E-25
274	EXOSC8	-0.815056807	5.79E-25
275	FAHD2A	-0.832111612	7.83E-27
276	FAHD2B	-0.852895026	2.05E-29
277	FAM102A	-0.929311465	3.46E-44
278	FAM120C	-0.803815194	7.79E-24
279	FAM160B2	-0.855437756	9.29E-30
280	FAM241B	-0.860760288	1.69E-30
281	FAM83G	-0.846008078	1.62E-28
282	FAM86B1	-0.841576755	5.80E-28
283	FARS2	-0.854626872	1.20E-29
284	FASLG	-0.818535353	2.50E-25
285	FBF1	-0.842999766	3.87E-28
286	FBL	-0.855921007	7.98E-30
287	FBLN7	-0.804298334	6.99E-24
288	FBXL16	-0.825198546	4.74E-26
289	FBXO25	-0.892651502	1.09E-35
290	FBXO31	-0.922794287	2.22E-42
291	FBXO44	-0.893221664	8.55E-36
292	FBXW4	-0.900747218	2.87E-37
293	FCMR	-0.866874263	2.18E-31
294	FCSK	-0.85913117	2.87E-30
295	FGFRL1	-0.847877532	9.33E-29
296	FLAD1	-0.864367496	5.12E-31
297	FLT3LG	-0.918694521	2.54E-41
298	FMNL3	-0.859584272	2.48E-30
299	FN3KRP	-0.832637393	6.81E-27
300	FPGS	-0.87042179	6.36E-32
301	FTSJ1	-0.813932985	7.56E-25
302	FTSJ3	-0.825305367	4.61E-26
303	FYN	-0.84713304	1.16E-28
304	GALNT12	-0.825791645	4.07E-26
305	GALNT6	-0.832304368	7.44E-27
306	GALT	-0.897573013	1.24E-36
307	GAR1	-0.820526231	1.53E-25
308	GAREM2	-0.829756894	1.46E-26
309	GATA3	-0.950924416	1.00E-51
310	GATD1	-0.853535073	1.68E-29
311	GCFC2	-0.809762874	2.01E-24
312	GCN1	-0.804559733	6.59E-24
313	GCSAM	-0.816045401	4.56E-25
314	GDF11	-0.873573658	2.06E-32
315	GDPD5	-0.830924203	1.07E-26
316	GEMIN8	-0.861170474	1.48E-30
317	GFER	-0.846376572	1.45E-28
318	GGT7	-0.925201983	4.99E-43
319	GIMAP5	-0.821900439	1.09E-25
320	GIPC1	-0.890280947	3.01E-35
321	GIT1	-0.849163321	6.36E-29
322	GNGT2	-0.824027048	6.38E-26
323	GNL1	-0.861984148	1.13E-30
324	GNLY	-0.820668253	1.48E-25
325	GOLGA7B	-0.909047089	4.87E-39
326	GOT2	-0.830764505	1.12E-26
327	GPA33	-0.801349323	1.35E-23
328	GPATCH4	-0.857302864	5.15E-30
329	GPN2	-0.803120953	9.10E-24
330	GPR18	-0.801322768	1.36E-23
331	GPR68	-0.890576886	2.65E-35
332	GRAP	-0.896081155	2.43E-36
333	GRWD1	-0.843096831	3.76E-28
334	GSPT2	-0.84804297	8.88E-29
335	GSS	-0.874943089	1.25E-32
336	GTF2F1	-0.801150949	1.41E-23
337	GTF2H4	-0.830740343	1.13E-26
338	GTPBP3	-0.863783093	6.22E-31
339	GZMA	-0.874619347	1.41E-32
340	GZMK	-0.843324224	3.52E-28
341	HABP4	-0.908204524	7.50E-39
342	HAPLN3	-0.866366126	2.60E-31
343	HARS1	-0.823931764	6.53E-26
344	HAUS5	-0.884882955	2.77E-34
345	HEMK1	-0.908494249	6.47E-39
346	HGH1	-0.842220726	4.83E-28
347	HINT1	-0.819405976	2.02E-25
348	HIP1R	-0.818309735	2.64E-25
349	HIRIP3	-0.811717086	1.28E-24
350	HLA-DMA	-0.806074256	4.69E-24
351	HLA-DPA1	-0.851424678	3.21E-29
352	HLA-DPB1	-0.876349463	7.43E-33
353	HLA-DRB1	-0.826324418	3.55E-26
354	HNRNPA1L2	-0.813967856	7.50E-25
355	ICAM2	-0.865217859	3.84E-31
356	ICOS	-0.853657006	1.62E-29
357	IDH3B	-0.831487823	9.24E-27
358	IFFO2	-0.87512498	1.17E-32
359	IGFBP4	-0.833486391	5.42E-27
360	IGSF8	-0.896499324	2.01E-36
361	IKZF3	-0.879826857	2.00E-33
362	IL11RA	-0.91520799	1.82E-40
363	IL18BP	-0.805070825	5.88E-24
364	IL21R	-0.949274945	4.86E-51
365	IL23A	-0.827552316	2.59E-26
366	IL2RB	-0.886220523	1.61E-34
367	IL32	-0.937518245	9.99E-47
368	IL7R	-0.844144975	2.78E-28
369	ILF3	-0.860403524	1.90E-30
370	ILKAP	-0.862988147	8.11E-31
371	IMP3	-0.857166039	5.38E-30
372	IMP4	-0.854214259	1.36E-29
373	IMPDH2	-0.835738001	2.95E-27
374	INO80E	-0.845073723	2.13E-28
375	INPP5E	-0.886220749	1.61E-34
376	INTS5	-0.806446167	4.31E-24
377	INTS9	-0.813642096	8.10E-25
378	ITFG2	-0.819153927	2.15E-25
379	ITGB7	-0.910727448	2.04E-39
380	ITK	-0.801850622	1.21E-23
381	ITM2A	-0.820217694	1.65E-25
382	ITPA	-0.812851517	9.77E-25
383	ITPR3	-0.859649281	2.43E-30
384	IVD	-0.849739366	5.35E-29
385	JMJD8	-0.80852935	2.67E-24
386	KAT14	-0.817857682	2.94E-25
387	KAT2A	-0.890070742	3.29E-35
388	KCTD17	-0.83514244	3.47E-27
389	KDM1A	-0.819740887	1.86E-25
390	KDM2B	-0.812045039	1.18E-24
391	KDM8	-0.829597406	1.52E-26
392	KIFC2	-0.821669187	1.15E-25
393	KLC2	-0.840238867	8.47E-28
394	KLHDC4	-0.85724435	5.25E-30
395	KLHL25	-0.806835765	3.94E-24
396	KLRB1	-0.88819923	7.17E-35
397	KLRG1	-0.825318606	4.59E-26
398	KLRK1	-0.894285594	5.37E-36
399	KRI1	-0.919805764	1.33E-41
400	L3MBTL2	-0.866596259	2.40E-31
401	LAS1L	-0.882552033	6.97E-34
402	LAT	-0.912474294	8.07E-40
403	LBH	-0.894320179	5.29E-36
404	LBHD1	-0.807625158	3.29E-24
405	LCK	-0.988452271	3.98E-82
406	LCMT1	-0.825344101	4.57E-26
407	LDHB	-0.853597081	1.65E-29
408	LDLRAP1	-0.847929314	9.18E-29
409	LEF1	-0.841184437	6.49E-28
410	LETM1	-0.820371165	1.59E-25
411	LLGL1	-0.849648451	5.50E-29
412	LLGL2	-0.834008274	4.71E-27
413	LPAR6	-0.804542505	6.62E-24
414	LPIN1	-0.825044741	4.93E-26
415	LRATD2	-0.808914795	2.45E-24
416	LRFN3	-0.876056608	8.29E-33
417	LRRC14	-0.834969175	3.63E-27
418	LRRC47	-0.866552034	2.44E-31
419	LSM4	-0.829473454	1.57E-26
420	LSR	-0.810576887	1.67E-24
421	LSS	-0.834283868	4.37E-27
422	LTA	-0.856653751	6.33E-30
423	LTBP3	-0.853511525	1.69E-29
424	LTBP4	-0.855711958	8.52E-30
425	LUC7L	-0.869932144	7.55E-32
426	LY9	-0.923299251	1.63E-42
427	LYAR	-0.803975317	7.52E-24
428	LYRM4	-0.873833103	1.87E-32
429	LYSMD4	-0.811064911	1.49E-24
430	LZTR1	-0.827083482	2.92E-26
431	MACROH2A2	-0.842246446	4.80E-28
432	MAF	-0.871570153	4.23E-32
433	MAGED2	-0.802432441	1.06E-23
434	MAGEH1	-0.812995383	9.44E-25
435	MAL	-0.833255933	5.77E-27
436	MAN1C1	-0.854885174	1.10E-29
437	MAP2K5	-0.810766184	1.59E-24
438	MAP3K14	-0.839771069	9.66E-28
439	MAP4K1	-0.933477808	1.95E-45
440	MAPK11	-0.811602679	1.31E-24
441	MARCHF9	-0.904752861	4.20E-38
442	MATK	-0.839484568	1.05E-27
443	MCCC1	-0.826116113	3.75E-26
444	MCOLN2	-0.858692528	3.30E-30
445	MCUB	-0.866613863	2.39E-31
446	MECR	-0.82303034	8.20E-26
447	MED10	-0.808370994	2.77E-24
448	MED24	-0.81264841	1.02E-24
449	MEGF8	-0.8151019	5.72E-25
450	MEN1	-0.887840826	8.32E-35
451	METTL16	-0.856522306	6.60E-30
452	METTL17	-0.836041996	2.71E-27
453	MKS1	-0.857854487	4.32E-30
454	MLLT3	-0.813790961	7.82E-25
455	MMAA	-0.810973174	1.52E-24
456	MMAB	-0.852418646	2.37E-29
457	MORC2	-0.896734466	1.81E-36
458	MORC4	-0.844057391	2.85E-28
459	MPI	-0.912609463	7.51E-40
460	MPRIP	-0.818290896	2.65E-25
461	MRI1	-0.800686006	1.56E-23
462	MRM1	-0.803178859	8.98E-24
463	MRM3	-0.872480048	3.05E-32
464	MRNIP	-0.825288954	4.63E-26
465	MRPL1	-0.800424055	1.65E-23
466	MRPL14	-0.807113999	3.70E-24
467	MRPL2	-0.8210016	1.36E-25
468	MRPL24	-0.844159059	2.77E-28
469	MRPL43	-0.843184036	3.67E-28
470	MRPL46	-0.828845081	1.85E-26
471	MRPL48	-0.811926913	1.21E-24
472	MRPL57	-0.834452675	4.18E-27
473	MRPL9	-0.86446035	4.96E-31
474	MRPS17	-0.842406572	4.58E-28
475	MRPS18B	-0.853480814	1.71E-29
476	MRPS2	-0.803420844	8.51E-24
477	MRPS21	-0.846375642	1.45E-28
478	MRPS25	-0.849462153	5.81E-29
479	MRPS26	-0.870267781	6.71E-32
480	MRPS5	-0.806325726	4.43E-24
481	MRPS9	-0.862041857	1.11E-30
482	MSTO1	-0.857714019	4.52E-30
483	MSX2	-0.809477595	2.15E-24
484	MTA1	-0.840879849	7.07E-28
485	MTA2	-0.840828904	7.17E-28
486	MTERF4	-0.835992855	2.75E-27
487	MUTYH	-0.885180527	2.46E-34
488	MYBBP1A	-0.857123842	5.46E-30
489	MYC	-0.831975639	8.12E-27
490	MYG1	-0.811396839	1.38E-24
491	NAA40	-0.820395514	1.58E-25
492	NAT10	-0.846154764	1.55E-28
493	NAT9	-0.833157686	5.92E-27
494	NAXD	-0.818810619	2.33E-25
495	NAXE	-0.864549582	4.81E-31
496	NBDY	-0.904264964	5.33E-38
497	NCALD	-0.872411442	3.13E-32
498	NCR3	-0.904621109	4.48E-38
499	NDRG2	-0.895279729	3.46E-36
500	NDUFAF2	-0.809518904	2.13E-24
501	NDUFAF4	-0.832446789	7.16E-27
502	NEIL2	-0.85676705	6.11E-30
503	NELFA	-0.801244678	1.38E-23
504	NELFCD	-0.811166679	1.45E-24
505	NEURL4	-0.837260447	1.94E-27
506	NF2	-0.863580946	6.66E-31
507	NFATC1	-0.8338335	4.94E-27
508	NFATC2	-0.891538252	1.76E-35
509	NGRN	-0.805387366	5.47E-24
510	NHP2	-0.819583835	1.93E-25
511	NICN1	-0.80480761	6.24E-24
512	NLE1	-0.853706188	1.59E-29
513	NLRC3	-0.875080347	1.19E-32
514	NMT2	-0.903840869	6.56E-38
515	NMUR1	-0.835348796	3.28E-27
516	NOB1	-0.849529441	5.70E-29
517	NOC2L	-0.85055716	4.18E-29
518	NOL6	-0.848340365	8.13E-29
519	NOP14	-0.862953092	8.21E-31
520	NOP2	-0.825797881	4.07E-26
521	NOP53	-0.852173925	2.55E-29
522	NOP56	-0.866534177	2.45E-31
523	NPIPA1	-0.825383583	4.52E-26
524	NPIPA7	-0.883867449	4.15E-34
525	NPR2	-0.83361294	5.24E-27
526	NPTXR	-0.855821836	8.23E-30
527	NR2C2AP	-0.907507618	1.07E-38
528	NSMCE1	-0.805670742	5.13E-24
529	NSMCE3	-0.828335086	2.11E-26
530	NSMF	-0.898600367	7.76E-37
531	NTAQ1	-0.805950158	4.82E-24
532	NUDCD3	-0.843188495	3.66E-28
533	NUP210	-0.861798021	1.20E-30
534	NUP88	-0.851752399	2.91E-29
535	NUP93	-0.825537739	4.35E-26
536	NVL	-0.805026725	5.94E-24
537	OCIAD2	-0.938340494	5.33E-47
538	OGFOD3	-0.832963828	6.24E-27
539	OPTN	-0.836006875	2.74E-27
540	ORMDL3	-0.877276402	5.26E-33
541	OSBPL7	-0.921906993	3.81E-42
542	OXNAD1	-0.869071048	1.02E-31
543	P2RY10	-0.84206516	5.05E-28
544	P3H4	-0.801176318	1.40E-23
545	P4HTM	-0.877776358	4.36E-33
546	PA2G4	-0.817317694	3.36E-25
547	PAAF1	-0.801197746	1.39E-23
548	PACS2	-0.84847646	7.80E-29
549	PAOX	-0.836002074	2.74E-27
550	PARP3	-0.810100769	1.86E-24
551	PASK	-0.884207285	3.62E-34
552	PATZ1	-0.923074574	1.87E-42
553	PBDC1	-0.822159623	1.02E-25
554	PCBP4	-0.924567079	7.44E-43
555	PCED1A	-0.877828309	4.28E-33
556	PCED1B	-0.928312065	6.72E-44
557	PCNT	-0.821991419	1.06E-25
558	PCNX2	-0.810539976	1.68E-24
559	PCSK7	-0.862063673	1.10E-30
560	PCYT2	-0.857542431	4.78E-30
561	PDCD11	-0.84108348	6.68E-28
562	PDCD2L	-0.828978592	1.79E-26
563	PDE6B	-0.899738535	4.59E-37
564	PDK2	-0.875073501	1.19E-32
565	PDRG1	-0.828286709	2.14E-26
566	PDZD4	-0.839539651	1.03E-27
567	PEBP1	-0.835619595	3.04E-27
568	PELP1	-0.885416013	2.23E-34
569	PES1	-0.855379731	9.46E-30
570	PFDN6	-0.819182827	2.13E-25
571	PFKP	-0.810661142	1.63E-24
572	PGAP3	-0.9100808	2.85E-39
573	PHB	-0.806564864	4.19E-24
574	PHF10	-0.833363499	5.60E-27
575	PHF14	-0.838471412	1.39E-27
576	PI16	-0.805251398	5.64E-24
577	PIEZO1	-0.831212992	9.94E-27
578	PIH1D1	-0.839565274	1.02E-27
579	PIK3R2	-0.857044737	5.59E-30
580	PINX1	-0.851992226	2.70E-29
581	PJA1	-0.891462385	1.82E-35
582	PLAAT4	-0.832234634	7.58E-27
583	PLCG1	-0.948600014	9.15E-51
584	PLCH2	-0.801037984	1.44E-23
585	PLEKHB1	-0.909773847	3.35E-39
586	PLEKHF1	-0.846309252	1.48E-28
587	PLEKHG4	-0.880211615	1.73E-33
588	PLPP1	-0.816499026	4.09E-25
589	PLSCR3	-0.876159732	7.98E-33
590	PLXDC1	-0.84359822	3.26E-28
591	PLXNA3	-0.857852889	4.32E-30
592	PMPCA	-0.866994013	2.10E-31
593	POLD2	-0.844637939	2.41E-28
594	POLR1C	-0.839887427	9.35E-28
595	POLR1E	-0.897664165	1.19E-36
596	POLR2H	-0.85439646	1.29E-29
597	POLR3D	-0.802354801	1.08E-23
598	POLR3E	-0.821891925	1.09E-25
599	POLR3H	-0.832716344	6.66E-27
600	POLRMT	-0.82117731	1.30E-25
601	POMGNT1	-0.90594681	2.33E-38
602	POMT1	-0.861652519	1.26E-30
603	POP5	-0.861520147	1.32E-30
604	PORCN	-0.846123614	1.56E-28
605	POU6F1	-0.84389971	2.99E-28
606	PPAN	-0.867322496	1.87E-31
607	PPIE	-0.877854034	4.24E-33
608	PPIH	-0.837780696	1.68E-27
609	PPIL2	-0.814995826	5.87E-25
610	PPM1G	-0.84332262	3.53E-28
611	PPP1R13B	-0.877272825	5.27E-33
612	PPP1R16B	-0.810221926	1.81E-24
613	PPP2R2B	-0.839229701	1.12E-27
614	PPP3CC	-0.832099957	7.85E-27
615	PPP5C	-0.818535055	2.50E-25
616	PPRC1	-0.841579904	5.80E-28
617	PRAG1	-0.853959061	1.47E-29
618	PRF1	-0.835797746	2.90E-27
619	PRKCQ	-0.909196707	4.51E-39
620	PRKRIP1	-0.839294657	1.10E-27
621	PRMT7	-0.905025218	3.68E-38
622	PRPF19	-0.881389934	1.10E-33
623	PRPF31	-0.841584746	5.79E-28
624	PRPF40B	-0.835008833	3.59E-27
625	PRPF6	-0.834506562	4.12E-27
626	PRR3	-0.807865096	3.11E-24
627	PRR5L	-0.807292851	3.55E-24
628	PRXL2B	-0.820154196	1.68E-25
629	PSMC5	-0.884677611	3.00E-34
630	PSMG4	-0.815242146	5.53E-25
631	PTMA	-0.839099693	1.17E-27
632	PTPMT1	-0.816330459	4.26E-25
633	PTPN7	-0.816062987	4.55E-25
634	PTPRCAP	-0.811198383	1.44E-24
635	PUF60	-0.81384145	7.73E-25
636	PUS1	-0.823320814	7.62E-26
637	PVRIG	-0.893419861	7.84E-36
638	PYHIN1	-0.866680704	2.33E-31
639	PYROXD2	-0.8373125	1.91E-27
640	QDPR	-0.815200485	5.59E-25
641	QTRT1	-0.801536866	1.29E-23
642	RAB11FIP3	-0.859117071	2.88E-30
643	RAB11FIP5	-0.803847682	7.74E-24
644	RABL2A	-0.859245892	2.76E-30
645	RABL2B	-0.811839213	1.24E-24
646	RACK1	-0.836983799	2.09E-27
647	RALGDS	-0.87398287	1.77E-32
648	RANGAP1	-0.807410274	3.46E-24
649	RANGRF	-0.88365883	4.51E-34
650	RARG	-0.889127759	4.88E-35
651	RASGRF2	-0.801545527	1.29E-23
652	RASGRP1	-0.836399443	2.46E-27
653	RASSF1	-0.865397967	3.61E-31
654	RBFA	-0.823724559	6.88E-26
655	RBM14	-0.810351959	1.75E-24
656	RBM19	-0.832264451	7.52E-27
657	RCAN3	-0.830684273	1.14E-26
658	RCC1L	-0.846136567	1.56E-28
659	RCN1	-0.804553617	6.60E-24
660	REPIN1	-0.829884946	1.41E-26
661	REXO4	-0.908126217	7.80E-39
662	RFTN1	-0.91270129	7.15E-40
663	RHEBL1	-0.847480308	1.05E-28
664	RHOBTB2	-0.817561325	3.16E-25
665	RHOF	-0.907837934	9.03E-39
666	RHOH	-0.826124774	3.74E-26
667	RING1	-0.900634939	3.02E-37
668	RIOX1	-0.844564566	2.46E-28
669	RITA1	-0.819073987	2.19E-25
670	RMDN3	-0.827366132	2.72E-26
671	RNASEH2B	-0.826899118	3.07E-26
672	RNASEH2C	-0.804758883	6.31E-24
673	RNF113A	-0.838043248	1.56E-27
674	RNF157	-0.853180381	1.87E-29
675	RNF187	-0.814268963	6.98E-25
676	RNF220	-0.816148868	4.45E-25
677	RNF26	-0.833758834	5.04E-27
678	RNPS1	-0.841665713	5.66E-28
679	RORC	-0.828028382	2.29E-26
680	RPAIN	-0.839826627	9.51E-28
681	RPAP1	-0.827042654	2.95E-26
682	RPL10	-0.828745593	1.90E-26
683	RPL10A	-0.873511982	2.10E-32
684	RPL11	-0.850371084	4.42E-29
685	RPL12	-0.871311823	4.64E-32
686	RPL13	-0.815755469	4.89E-25
687	RPL13A	-0.836343056	2.50E-27
688	RPL14	-0.905961936	2.32E-38
689	RPL15	-0.817511348	3.20E-25
690	RPL17	-0.809743985	2.02E-24
691	RPL18	-0.853055638	1.95E-29
692	RPL19	-0.875379204	1.06E-32
693	RPL21	-0.80967983	2.05E-24
694	RPL22	-0.848590902	7.54E-29
695	RPL23A	-0.913848691	3.84E-40
696	RPL24	-0.840000284	9.06E-28
697	RPL26	-0.81966556	1.89E-25
698	RPL27A	-0.829518058	1.55E-26
699	RPL29	-0.870575307	6.02E-32
700	RPL3	-0.855602095	8.82E-30
701	RPL30	-0.873605181	2.03E-32
702	RPL31	-0.843768525	3.10E-28
703	RPL32	-0.881570273	1.02E-33
704	RPL35A	-0.851192993	3.45E-29
705	RPL36A	-0.816523469	4.07E-25
706	RPL37	-0.823704982	6.92E-26
707	RPL37A	-0.850873199	3.80E-29
708	RPL38	-0.863665573	6.47E-31
709	RPL41	-0.851957041	2.73E-29
710	RPL7A	-0.838140984	1.52E-27
711	RPS11	-0.827970314	2.32E-26
712	RPS12	-0.858588117	3.42E-30
713	RPS13	-0.826202627	3.67E-26
714	RPS14	-0.819300342	2.07E-25
715	RPS15A	-0.81158731	1.32E-24
716	RPS16	-0.847110885	1.17E-28
717	RPS17	-0.821628407	1.16E-25
718	RPS18	-0.850338704	4.46E-29
719	RPS19	-0.805913129	4.86E-24
720	RPS2	-0.806204196	4.55E-24
721	RPS20	-0.859817745	2.30E-30
722	RPS21	-0.806306072	4.45E-24
723	RPS23	-0.804726884	6.35E-24
724	RPS25	-0.886212092	1.62E-34
725	RPS27	-0.877608045	4.65E-33
726	RPS27A	-0.809891135	1.95E-24
727	RPS29	-0.875135033	1.16E-32
728	RPS3	-0.873043942	2.49E-32
729	RPS4X	-0.81626234	4.33E-25
730	RPS6	-0.831495394	9.22E-27
731	RPS8	-0.809975288	1.91E-24
732	RPSA	-0.821754715	1.13E-25
733	RPTOR	-0.833046807	6.10E-27
734	RPUSD2	-0.884265931	3.54E-34
735	RPUSD3	-0.836650278	2.30E-27
736	RRP7A	-0.835613878	3.05E-27
737	RRP8	-0.82144868	1.22E-25
738	RRP9	-0.836802654	2.20E-27
739	RRS1	-0.837252594	1.95E-27
740	RSAD1	-0.912591727	7.58E-40
741	RUNX3	-0.88874245	5.73E-35
742	RUSF1	-0.869443766	8.97E-32
743	RUVBL1	-0.851374609	3.26E-29
744	S100A8	0.801475184	1.31E-23
745	S1PR2	-0.815254128	5.52E-25
746	S1PR5	-0.842510079	4.45E-28
747	SAE1	-0.835668415	3.00E-27
748	SAMD10	-0.870321597	6.59E-32
749	SAMD3	-0.886332726	1.54E-34
750	SAMM50	-0.846289348	1.49E-28
751	SARM1	-0.866405207	2.56E-31
752	SARS1	-0.816725703	3.87E-25
753	SBK1	-0.921280766	5.55E-42
754	SCAMP3	-0.863282622	7.36E-31
755	SDR39U1	-0.861618833	1.28E-30
756	SELENOM	-0.815863073	4.77E-25
757	SELENOW	-0.83139618	9.47E-27
758	SEMA4C	-0.857826795	4.36E-30
759	SEMA4F	-0.885594503	2.08E-34
760	SEPTIN1	-0.962056103	4.39E-57
761	SEPTIN8	-0.824381055	5.83E-26
762	SEPTIN9	-0.910133621	2.78E-39
763	SERGEF	-0.893047871	9.21E-36
764	SERPINH1	-0.847620556	1.01E-28
765	SETD1A	-0.830416137	1.23E-26
766	SETD6	-0.892292958	1.28E-35
767	SFI1	-0.887778112	8.53E-35
768	SGSM2	-0.833398022	5.55E-27
769	SGSM3	-0.819196549	2.12E-25
770	SH2B1	-0.817228387	3.43E-25
771	SH2D1A	-0.90298533	9.91E-38
772	SH2D2A	-0.904654076	4.41E-38
773	SH2D3A	-0.888448073	6.47E-35
774	SIGIRR	-0.87830583	3.57E-33
775	SIGMAR1	-0.816253941	4.34E-25
776	SIRPG	-0.917319252	5.58E-41
777	SIT1	-0.928857051	4.69E-44
778	SKAP1	-0.964305106	2.32E-58
779	SLAMF1	-0.870181947	6.92E-32
780	SLAMF6	-0.821096369	1.33E-25
781	SLC25A1	-0.803078541	9.19E-24
782	SLC25A23	-0.810619297	1.65E-24
783	SLC25A26	-0.88979937	3.68E-35
784	SLC25A38	-0.919710039	1.41E-41
785	SLC25A42	-0.827958056	2.33E-26
786	SLC25A45	-0.812734045	1.00E-24
787	SLC29A2	-0.859442414	2.59E-30
788	SLC35A4	-0.807618556	3.30E-24
789	SLC35B2	-0.857000089	5.67E-30
790	SLC41A3	-0.830650433	1.15E-26
791	SLC5A6	-0.806273775	4.48E-24
792	SLC9A3	-0.87209395	3.51E-32
793	SMAD3	-0.808270715	2.84E-24
794	SMAGP	-0.850441909	4.33E-29
795	SMARCAL1	-0.819003714	2.23E-25
796	SMG6	-0.864309255	5.22E-31
797	SMKR1	-0.808752183	2.54E-24
798	SMPD4	-0.839893206	9.34E-28
799	SMYD3	-0.815032823	5.82E-25
800	SMYD5	-0.920188601	1.06E-41
801	SNAP47	-0.856267043	7.16E-30
802	SNAPC5	-0.838425782	1.41E-27
803	SNPH	-0.816326307	4.27E-25
804	SNRPA	-0.855856658	8.14E-30
805	SNRPA1	-0.814990606	5.88E-25
806	SNRPC	-0.82225428	9.96E-26
807	SNRPD2	-0.869421747	9.03E-32
808	SNRPF	-0.819087458	2.18E-25
809	SNRPN	-0.880364085	1.63E-33
810	SNTA1	-0.800121647	1.77E-23
811	SNU13	-0.877501976	4.84E-33
812	SOD1	-0.852526272	2.29E-29
813	SORBS3	-0.898779528	7.14E-37
814	SPAG16	-0.848706659	7.29E-29
815	SPIN2B	-0.870361841	6.49E-32
816	SPINDOC	-0.822977992	8.31E-26
817	SPOCK2	-0.953766371	5.77E-53
818	SPOUT1	-0.87640944	7.27E-33
819	SRRT	-0.857550799	4.76E-30
820	SRSF8	-0.840743396	7.35E-28
821	SSBP3	-0.872164754	3.42E-32
822	SSBP4	-0.845552604	1.85E-28
823	SSRP1	-0.844665925	2.39E-28
824	ST3GAL5	-0.823929133	6.54E-26
825	ST6GALNAC6	-0.931469096	7.99E-45
826	STAT4	-0.854104867	1.41E-29
827	STING1	-0.819877792	1.80E-25
828	STK25	-0.863771546	6.25E-31
829	STMN3	-0.836944912	2.12E-27
830	SUMF2	-0.879576342	2.21E-33
831	SUPT3H	-0.865107213	3.99E-31
832	SUPV3L1	-0.842319835	4.70E-28
833	SYMPK	-0.80136471	1.34E-23
834	SYTL2	-0.80530092	5.58E-24
835	TAB1	-0.828823166	1.86E-26
836	TACO1	-0.800339094	1.68E-23
837	TAF1C	-0.835001305	3.60E-27
838	TAFA1	-0.832339514	7.37E-27
839	TAMM41	-0.860421571	1.89E-30
840	TARBP2	-0.855479489	9.17E-30
841	TARP	-0.812253811	1.12E-24
842	TBC1D4	-0.809454552	2.16E-24
843	TBCD	-0.864500838	4.89E-31
844	TBRG4	-0.840514913	7.84E-28
845	TBX21	-0.881011297	1.27E-33
846	TCEA3	-0.854452574	1.26E-29
847	TCF7	-0.920205932	1.05E-41
848	TCOF1	-0.897443678	1.31E-36
849	TCTN3	-0.803080145	9.18E-24
850	TDRD3	-0.827670298	2.51E-26
851	TEF	-0.855442266	9.28E-30
852	TESK1	-0.866978975	2.11E-31
853	TESPA1	-0.932354509	4.31E-45
854	TEX264	-0.806273283	4.48E-24
855	TFAP4	-0.861547106	1.31E-30
856	TGFB3	-0.802323287	1.09E-23
857	TGFBR3	-0.816873631	3.74E-25
858	THAP11	-0.880773124	1.39E-33
859	THEM4	-0.855458812	9.23E-30
860	THOC1	-0.821514167	1.20E-25
861	THSD1	-0.809091878	2.35E-24
862	TIGIT	-0.89339351	7.93E-36
863	TIMM22	-0.852642196	2.21E-29
864	TIMM9	-0.826355599	3.52E-26
865	TJAP1	-0.83479354	3.81E-27
866	TLE2	-0.852728993	2.15E-29
867	TLE5	-0.917306426	5.62E-41
868	TMC6	-0.86524155	3.81E-31
869	TMC8	-0.907797208	9.22E-39
870	TMCO4	-0.813849349	7.71E-25
871	TMEM109	-0.903361378	8.27E-38
872	TMEM116	-0.810247286	1.80E-24
873	TMEM120B	-0.87751395	4.81E-33
874	TMEM14A	-0.845628613	1.81E-28
875	TMEM150A	-0.802701703	9.99E-24
876	TMEM177	-0.804893755	6.12E-24
877	TMEM18	-0.838431008	1.40E-27
878	TMEM189	-0.801348904	1.35E-23
879	TMEM201	-0.80159896	1.28E-23
880	TMEM203	-0.824790784	5.26E-26
881	TMEM204	-0.851200071	3.44E-29
882	TMEM223	-0.803924835	7.60E-24
883	TMEM25	-0.878244489	3.66E-33
884	TMEM42	-0.901184433	2.33E-37
885	TMEM8B	-0.842175505	4.90E-28
886	TNFAIP8L1	-0.880679001	1.44E-33
887	TNFRSF25	-0.928459252	6.10E-44
888	TNK1	-0.820178687	1.67E-25
889	TOMM22	-0.821986468	1.06E-25
890	TOMM5	-0.809415519	2.18E-24
891	TOMM6	-0.838442764	1.40E-27
892	TP53	-0.842796185	4.10E-28
893	TP53I13	-0.814411133	6.75E-25
894	TPCN1	-0.838346924	1.44E-27
895	TPM2	-0.83264726	6.79E-27
896	TRABD2A	-0.905048941	3.63E-38
897	TRADD	-0.814012972	7.42E-25
898	TRAF1	-0.866497956	2.48E-31
899	TRAF3IP3	-0.866442646	2.53E-31
900	TRAF4	-0.804225715	7.11E-24
901	TRAF5	-0.844831026	2.28E-28
902	TRAP1	-0.858415505	3.61E-30
903	TRIAP1	-0.809507769	2.13E-24
904	TRIB2	-0.853130597	1.90E-29
905	TRIM28	-0.814789913	6.17E-25
906	TRIM32	-0.821828395	1.11E-25
907	TRIM46	-0.825719317	4.15E-26
908	TRIM65	-0.899239146	5.78E-37
909	TRMT1	-0.837338449	1.90E-27
910	TRMU	-0.812800952	9.89E-25
911	TRPV2	-0.837996519	1.58E-27
912	TRUB2	-0.808918307	2.45E-24
913	TSEN54	-0.94913287	5.56E-51
914	TSNARE1	-0.828192907	2.19E-26
915	TSPAN17	-0.828160299	2.21E-26
916	TSR2	-0.852451359	2.35E-29
917	TTC16	-0.822844553	8.59E-26
918	TTC19	-0.800710252	1.55E-23
919	TTC22	-0.82309632	8.06E-26
920	TTC27	-0.852989004	1.99E-29
921	TTC4	-0.802870784	9.62E-24
922	TTLL1	-0.883342245	5.11E-34
923	TTYH2	-0.809493512	2.14E-24
924	TUBGCP6	-0.821028231	1.35E-25
925	TUT1	-0.831868689	8.35E-27
926	TWNK	-0.872864369	2.66E-32
927	TYSND1	-0.913684118	4.20E-40
928	UBAP2	-0.808257935	2.85E-24
929	UBASH3A	-0.948585706	9.27E-51
930	UBE2D4	-0.858778236	3.21E-30
931	UBE2G2	-0.808875308	2.47E-24
932	UBIAD1	-0.84466395	2.39E-28
933	UBQLN4	-0.898104211	9.73E-37
934	UCKL1	-0.833498761	5.40E-27
935	UFC1	-0.809397616	2.19E-24
936	ULK3	-0.89706216	1.56E-36
937	UNG	-0.836920971	2.13E-27
938	URGCP	-0.919800264	1.33E-41
939	URI1	-0.823568119	7.16E-26
940	URM1	-0.832147425	7.76E-27
941	UROS	-0.841165926	6.52E-28
942	USP11	-0.831321599	9.66E-27
943	USP20	-0.809174557	2.30E-24
944	USP36	-0.851938078	2.75E-29
945	USP5	-0.892727739	1.06E-35
946	VARS2	-0.817503176	3.21E-25
947	VEGFB	-0.812311857	1.11E-24
948	VPS4A	-0.80166018	1.26E-23
949	VPS52	-0.802668985	1.01E-23
950	WDR46	-0.884066954	3.83E-34
951	WDR54	-0.89626718	2.23E-36
952	WDR6	-0.800489663	1.63E-23
953	WDR74	-0.896720733	1.82E-36
954	WDR77	-0.83119307	9.99E-27
955	WDR89	-0.808637663	2.61E-24
956	WNT10B	-0.881186189	1.19E-33
957	XCL2	-0.817196831	3.46E-25
958	XPA	-0.829666214	1.49E-26
959	XPNPEP2	-0.808645382	2.60E-24
960	XRCC6	-0.819859907	1.80E-25
961	YJU2	-0.832444789	7.16E-27
962	ZAP70	-0.963486353	6.91E-58
963	ZBTB4	-0.82096132	1.37E-25
964	ZBTB42	-0.824233297	6.05E-26
965	ZBTB46	-0.866179035	2.77E-31
966	ZC3H12D	-0.803140457	9.06E-24
967	ZC3HC1	-0.843627308	3.23E-28
968	ZC4H2	-0.826979147	3.00E-26
969	ZDHHC14	-0.811977755	1.20E-24
970	ZDHHC24	-0.808524188	2.68E-24
971	ZFP41	-0.847108136	1.17E-28
972	ZFP82	-0.812799535	9.89E-25
973	ZFYVE28	-0.8834536	4.89E-34
974	ZMIZ2	-0.821865011	1.10E-25
975	ZMYND19	-0.848658727	7.39E-29
976	ZNF133	-0.834746244	3.86E-27
977	ZNF202	-0.830857928	1.09E-26
978	ZNF248	-0.851338497	3.30E-29
979	ZNF263	-0.867290041	1.89E-31
980	ZNF287	-0.867581719	1.71E-31
981	ZNF30	-0.815085053	5.75E-25
982	ZNF32	-0.936464591	2.21E-46
983	ZNF337	-0.854278148	1.33E-29
984	ZNF420	-0.801542868	1.29E-23
985	ZNF428	-0.85694602	5.77E-30
986	ZNF48	-0.879431813	2.33E-33
987	ZNF500	-0.869946392	7.52E-32
988	ZNF511	-0.800133491	1.76E-23
989	ZNF512B	-0.87729394	5.23E-33
990	ZNF544	-0.809562249	2.11E-24
991	ZNF71	-0.807144525	3.67E-24
992	ZNF74	-0.884885823	2.76E-34
993	ZNF76	-0.867248792	1.92E-31
994	ZNF777	-0.828549065	2.00E-26
995	ZNF783	-0.920762147	7.55E-42
996	ZNF789	-0.81898914	2.23E-25
997	ZNF831	-0.820365648	1.59E-25
998	ZNF853	-0.89563154	2.96E-36
999	ZPR1	-0.831552375	9.09E-27
