# Supplementary material for: Development and validation of a novel CD4+ T cell‐related gene signature to detect severe COVID‐19
Source: Clin Transl Med. 2023 Jun 5;13(6):e1294. doi: 10.1002/ctm2.1294 (PMC10242253; doi:10.1002/ctm2.1294)
Supplement: Supplementary file 9 — Supplementary Information [file CTM2-13-e1294-s008.csv]

Table S8: The detailed enrichment analysis of the riskscore-related genes in GSE157103
Category	CategoryID	GO	Description	PARENT_GO	LogP	Enrichment	Z-score	#TotalGeneInLibrary	#GeneInGO	#GeneInHitList	#GeneInGOAndHitList	%InGO	STDV %InGO	GeneID	Hits	Log(q-value)	GeneList
GO Biological Processes	19	GO:0043043	peptide biosynthetic process	19_GO:0008152 metabolic process	-55	7.3	24	30182	403	999	98	9.8	0.94	23|1725|1819|1937|1984|2686|2937|3035|3921|4736|6122|6130|6134|6135|6136|6137|6138|6139|6141|6143|6144|6146|6147|6152|6154|6156|6157|6159|6160|6161|6165|6167|6168|6169|6171|6173|6187|6188|6191|6194|6202|6205|6206|6207|6208|6210|6217|6218|6222|6223|6224|6227|6228|6230|6232|6233|6235|6301|8662|8664|8666|8890|8893|9045|9669|10399|10667|10985|23521|23708|24140|26589|27335|28973|51069|51116|51373|5164…	ABCF1|DHPS|DRG2|EEF1G|EIF5A|GGT7|GSS|HARS1|RPSA|RPL10A|RPL3|RPL7A|RPL10|RPL11|RPL12|RPL13|RPL15|RPL17|RPL18|RPL19|RPL21|RPL22|RPL23A|RPL24|RPL26|RPL30|RPL27A|RPL29|RPL31|RPL32|RPL35A|RPL37|RPL37A|RPL38|RPL41|RPL36A|RPS2|RPS3|RPS4X|RPS6|RPS8|RPS11|RPS12|RPS13|RPS14|RPS15A|RPS16|RPS17|RPS18|RPS19|RPS20|RPS21|RPS23|RPS25|RPS27|RPS27A|RPS29|SARS1|EIF3B|EIF3D|EIF3G|EIF2B4|EIF2B5|RPL14|EIF5B|RACK1|FARS…	-51	MyList
GO Biological Processes	19	GO:0006412	translation	19_GO:0008152 metabolic process	-54	7.6	24	30182	375	999	94	9.4	0.92	23|1725|1819|1937|1984|3035|3921|4736|6122|6130|6134|6135|6136|6137|6138|6139|6141|6143|6144|6146|6147|6152|6154|6156|6157|6159|6160|6161|6165|6167|6168|6169|6171|6173|6187|6188|6191|6194|6202|6205|6206|6207|6208|6210|6217|6218|6222|6223|6224|6227|6228|6230|6232|6233|6235|6301|8662|8664|8666|8890|8893|9045|9669|10399|10667|10985|23521|23708|24140|26589|27335|28973|51069|51116|51373|51642|54460|57…	ABCF1|DHPS|DRG2|EEF1G|EIF5A|HARS1|RPSA|RPL10A|RPL3|RPL7A|RPL10|RPL11|RPL12|RPL13|RPL15|RPL17|RPL18|RPL19|RPL21|RPL22|RPL23A|RPL24|RPL26|RPL30|RPL27A|RPL29|RPL31|RPL32|RPL35A|RPL37|RPL37A|RPL38|RPL41|RPL36A|RPS2|RPS3|RPS4X|RPS6|RPS8|RPS11|RPS12|RPS13|RPS14|RPS15A|RPS16|RPS17|RPS18|RPS19|RPS20|RPS21|RPS23|RPS25|RPS27|RPS27A|RPS29|SARS1|EIF3B|EIF3D|EIF3G|EIF2B4|EIF2B5|RPL14|EIF5B|RACK1|FARS2|GCN1|RP…	-50	MyList
GO Biological Processes	19	GO:0022613	ribonucleoprotein complex biogenesis	19_GO:0009987 cellular process	-54	6.7	23	30182	466	999	103	10	0.96	1662|2091|3921|4809|4839|4927|4931|5036|6134|6135|6147|6154|6165|6169|6194|6202|6208|6217|6218|6223|6227|6230|6232|6627|6631|6633|6636|6895|6936|8602|8607|8662|8664|8666|9045|9136|9277|10436|10514|10528|11340|22827|22907|22984|23016|23212|23378|23404|23481|24148|25804|25980|26121|26155|26284|27043|27079|27335|27339|27341|28987|29997|51013|51116|51335|54433|54475|54496|54606|54663|54960|55011|5517…	DDX10|FBL|RPSA|SNU13|NOP2|NUP88|NVL|PA2G4|RPL10|RPL11|RPL23A|RPL26|RPL35A|RPL38|RPS6|RPS8|RPS14|RPS16|RPS17|RPS19|RPS21|RPS25|RPS27|SNRPA1|SNRPC|SNRPD2|SNRPF|TARBP2|GCFC2|NOP14|RUVBL1|EIF3B|EIF3D|EIF3G|RPL14|RRP9|WDR46|EMG1|MYBBP1A|NOP56|EXOSC8|PUF60|DHX30|PDCD11|EXOSC7|RRS1|RRP8|EXOSC2|PES1|PRPF6|LSM4|AAR2|PRPF31|NOC2L|ERAL1|PELP1|RPUSD2|EIF3K|PRPF19|RRP7A|NOB1|NOP53|EXOSC1|MRPS2|NGRN|GAR1|NLE1|…	-50	MyList
GO Biological Processes	19	GO:0002181	cytoplasmic translation	19_GO:0008152 metabolic process	-53	14	28	30182	123	999	59	5.9	0.75	1819|3921|4736|6122|6130|6134|6135|6136|6137|6138|6139|6141|6143|6144|6146|6147|6152|6154|6156|6157|6159|6160|6161|6165|6167|6168|6169|6171|6173|6187|6188|6191|6194|6202|6205|6206|6207|6208|6210|6217|6218|6222|6223|6224|6227|6228|6230|6232|6233|6235|6301|8662|8664|8666|9045|10399|23521|24140|27335	DRG2|RPSA|RPL10A|RPL3|RPL7A|RPL10|RPL11|RPL12|RPL13|RPL15|RPL17|RPL18|RPL19|RPL21|RPL22|RPL23A|RPL24|RPL26|RPL30|RPL27A|RPL29|RPL31|RPL32|RPL35A|RPL37|RPL37A|RPL38|RPL41|RPL36A|RPS2|RPS3|RPS4X|RPS6|RPS8|RPS11|RPS12|RPS13|RPS14|RPS15A|RPS16|RPS17|RPS18|RPS19|RPS20|RPS21|RPS23|RPS25|RPS27|RPS27A|RPS29|SARS1|EIF3B|EIF3D|EIF3G|RPL14|RACK1|RPL13A|FTSJ1|EIF3K	-49	MyList
GO Biological Processes	19	GO:0034660	ncRNA metabolic process	19_GO:0008152 metabolic process	-51	6.2	22	30182	514	999	105	11	0.97	1662|2091|2972|3035|4088|4809|4839|4931|5036|6135|6154|6165|6194|6202|6208|6217|6218|6223|6227|6230|6232|6301|6895|6949|7157|7737|8602|9045|9136|9277|10302|10436|10528|10667|11180|11340|22984|23016|23212|23378|23404|23481|23587|24140|26995|27043|27079|27341|28987|29997|51013|51367|51490|51593|51654|54433|54487|54606|54663|54859|55011|55140|55178|55226|55250|55272|55621|55646|55651|55661|55687|557…	DDX10|FBL|BRF1|HARS1|SMAD3|SNU13|NOP2|NVL|PA2G4|RPL11|RPL26|RPL35A|RPS6|RPS8|RPS14|RPS16|RPS17|RPS19|RPS21|RPS25|RPS27|SARS1|TARBP2|TCOF1|TP53|RNF113A|NOP14|RPL14|RRP9|WDR46|SNAPC5|EMG1|NOP56|FARS2|WDR6|EXOSC8|PDCD11|EXOSC7|RRS1|RRP8|EXOSC2|PES1|ELP5|FTSJ1|TRUB2|PELP1|RPUSD2|RRP7A|NOB1|NOP53|EXOSC1|POP5|SPOUT1|SRRT|CDK5RAP1|GAR1|DGCR8|DDX56|WDR74|ELP6|PIH1D1|ELP3|MRM3|NAT10|ELP2|IMP3|TRMT1|LYAR|N…	-48	MyList
GO Biological Processes	19	GO:0034470	ncRNA processing	19_GO:0008152 metabolic process	-51	6.9	22	30182	416	999	95	9.5	0.93	1662|2091|4088|4809|4839|4931|5036|6135|6154|6165|6194|6202|6208|6217|6218|6223|6227|6230|6232|6301|6895|7737|8602|9045|9136|9277|10436|10528|10667|11180|11340|22984|23016|23212|23378|23404|23481|23587|24140|26995|27043|27079|27341|28987|29997|51013|51367|51490|51593|51654|54433|54487|54606|54663|54859|55011|55140|55178|55226|55250|55272|55621|55646|55651|55661|55687|55756|56342|57109|57505|57647…	DDX10|FBL|SMAD3|SNU13|NOP2|NVL|PA2G4|RPL11|RPL26|RPL35A|RPS6|RPS8|RPS14|RPS16|RPS17|RPS19|RPS21|RPS25|RPS27|SARS1|TARBP2|RNF113A|NOP14|RPL14|RRP9|WDR46|EMG1|NOP56|FARS2|WDR6|EXOSC8|PDCD11|EXOSC7|RRS1|RRP8|EXOSC2|PES1|ELP5|FTSJ1|TRUB2|PELP1|RPUSD2|RRP7A|NOB1|NOP53|EXOSC1|POP5|SPOUT1|SRRT|CDK5RAP1|GAR1|DGCR8|DDX56|WDR74|ELP6|PIH1D1|ELP3|MRM3|NAT10|ELP2|IMP3|TRMT1|LYAR|NHP2|DDX27|TRMU|INTS9|PPAN|REX…	-48	MyList
GO Biological Processes	19	GO:0043604	amide biosynthetic process	19_GO:0008152 metabolic process	-51	6.1	22	30182	521	999	105	11	0.97	23|1725|1819|1937|1984|2686|2937|3035|3921|4736|6122|6130|6134|6135|6136|6137|6138|6139|6141|6143|6144|6146|6147|6152|6154|6156|6157|6159|6160|6161|6165|6167|6168|6169|6171|6173|6187|6188|6191|6194|6202|6205|6206|6207|6208|6210|6217|6218|6222|6223|6224|6227|6228|6230|6232|6233|6235|6301|6576|8662|8664|8666|8869|8890|8893|9045|9669|10399|10667|10985|23521|23708|24140|26589|27335|28973|30815|51069|…	ABCF1|DHPS|DRG2|EEF1G|EIF5A|GGT7|GSS|HARS1|RPSA|RPL10A|RPL3|RPL7A|RPL10|RPL11|RPL12|RPL13|RPL15|RPL17|RPL18|RPL19|RPL21|RPL22|RPL23A|RPL24|RPL26|RPL30|RPL27A|RPL29|RPL31|RPL32|RPL35A|RPL37|RPL37A|RPL38|RPL41|RPL36A|RPS2|RPS3|RPS4X|RPS6|RPS8|RPS11|RPS12|RPS13|RPS14|RPS15A|RPS16|RPS17|RPS18|RPS19|RPS20|RPS21|RPS23|RPS25|RPS27|RPS27A|RPS29|SARS1|SLC25A1|EIF3B|EIF3D|EIF3G|ST3GAL5|EIF2B4|EIF2B5|RPL14|…	-48	MyList
GO Biological Processes	19	GO:0042254	ribosome biogenesis	19_GO:0009987 cellular process	-51	8.4	23	30182	291	999	81	8.1	0.86	1662|2091|3921|4809|4839|4927|4931|5036|6134|6135|6147|6154|6165|6169|6194|6202|6208|6217|6218|6223|6227|6230|6232|8602|9045|9136|9277|10436|10514|10528|11340|22907|22984|23016|23212|23378|23404|23481|26155|26284|27043|27079|27341|28987|29997|51013|51116|51335|54433|54475|54606|54663|55011|55178|55226|55272|55646|55651|55661|55794|56342|57109|57647|64745|64794|65083|65095|79033|79039|79066|79863|…	DDX10|FBL|RPSA|SNU13|NOP2|NUP88|NVL|PA2G4|RPL10|RPL11|RPL23A|RPL26|RPL35A|RPL38|RPS6|RPS8|RPS14|RPS16|RPS17|RPS19|RPS21|RPS25|RPS27|NOP14|RPL14|RRP9|WDR46|EMG1|MYBBP1A|NOP56|EXOSC8|DHX30|PDCD11|EXOSC7|RRS1|RRP8|EXOSC2|PES1|NOC2L|ERAL1|PELP1|RPUSD2|RRP7A|NOB1|NOP53|EXOSC1|MRPS2|NGRN|GAR1|NLE1|DDX56|WDR74|PIH1D1|MRM3|NAT10|IMP3|LYAR|NHP2|DDX27|DDX28|PPAN|REXO4|DHX37|METTL17|DDX31|NOL6|KRI1|ERI3|DDX…	-47	MyList
GO Biological Processes	19	GO:0006518	peptide metabolic process	19_GO:0008152 metabolic process	-46	5.7	20	30182	536	999	101	10	0.95	23|1725|1819|1937|1984|2686|2937|3035|3921|4736|6122|6130|6134|6135|6136|6137|6138|6139|6141|6143|6144|6146|6147|6152|6154|6156|6157|6159|6160|6161|6165|6167|6168|6169|6171|6173|6187|6188|6191|6194|6202|6205|6206|6207|6208|6210|6217|6218|6222|6223|6224|6227|6228|6230|6232|6233|6235|6301|6647|8662|8664|8666|8890|8893|9045|9159|9669|10399|10667|10985|23521|23549|23708|24140|26589|27335|28973|51069|…	ABCF1|DHPS|DRG2|EEF1G|EIF5A|GGT7|GSS|HARS1|RPSA|RPL10A|RPL3|RPL7A|RPL10|RPL11|RPL12|RPL13|RPL15|RPL17|RPL18|RPL19|RPL21|RPL22|RPL23A|RPL24|RPL26|RPL30|RPL27A|RPL29|RPL31|RPL32|RPL35A|RPL37|RPL37A|RPL38|RPL41|RPL36A|RPS2|RPS3|RPS4X|RPS6|RPS8|RPS11|RPS12|RPS13|RPS14|RPS15A|RPS16|RPS17|RPS18|RPS19|RPS20|RPS21|RPS23|RPS25|RPS27|RPS27A|RPS29|SARS1|SOD1|EIF3B|EIF3D|EIF3G|EIF2B4|EIF2B5|RPL14|PCSK7|EIF5B…	-43	MyList
KEGG Pathway	24	hsa03010	Ribosome		-46	11	24	30182	167	999	61	6.1	0.76	3921|4736|6122|6130|6134|6135|6136|6137|6138|6139|6141|6143|6144|6146|6147|6152|6154|6156|6157|6159|6160|6161|6165|6167|6168|6169|6171|6173|6187|6188|6191|6194|6202|6205|6206|6207|6208|6210|6217|6218|6222|6223|6224|6227|6228|6230|6232|6233|6235|9045|23521|51069|51116|51373|54460|64928|64965|64969|65005|65008|79590	RPSA|RPL10A|RPL3|RPL7A|RPL10|RPL11|RPL12|RPL13|RPL15|RPL17|RPL18|RPL19|RPL21|RPL22|RPL23A|RPL24|RPL26|RPL30|RPL27A|RPL29|RPL31|RPL32|RPL35A|RPL37|RPL37A|RPL38|RPL41|RPL36A|RPS2|RPS3|RPS4X|RPS6|RPS8|RPS11|RPS12|RPS13|RPS14|RPS15A|RPS16|RPS17|RPS18|RPS19|RPS20|RPS21|RPS23|RPS25|RPS27|RPS27A|RPS29|RPL14|RPL13A|MRPL2|MRPS2|MRPS17|MRPS21|MRPL14|MRPS9|MRPS5|MRPL9|MRPL1|MRPL24	-43	MyList
GO Biological Processes	19	GO:0016072	rRNA metabolic process	19_GO:0008152 metabolic process	-44	8.6	22	30182	242	999	69	6.9	0.8	1662|2091|2972|4809|4839|4931|5036|6135|6154|6165|6194|6202|6208|6217|6218|6223|6227|6230|6232|6949|7157|8602|9045|9136|9277|10436|10528|11340|22984|23016|23212|23378|23404|23481|27043|27079|27341|28987|29997|51013|54433|54606|54663|55011|55178|55226|55272|55646|55651|55661|56342|57109|57647|64425|65083|65095|79033|79039|79066|79863|79922|81887|90121|92856|114049|117246|118460|130916|317781	DDX10|FBL|BRF1|SNU13|NOP2|NVL|PA2G4|RPL11|RPL26|RPL35A|RPS6|RPS8|RPS14|RPS16|RPS17|RPS19|RPS21|RPS25|RPS27|TCOF1|TP53|NOP14|RPL14|RRP9|WDR46|EMG1|NOP56|EXOSC8|PDCD11|EXOSC7|RRS1|RRP8|EXOSC2|PES1|PELP1|RPUSD2|RRP7A|NOB1|NOP53|EXOSC1|GAR1|DDX56|WDR74|PIH1D1|MRM3|NAT10|IMP3|LYAR|NHP2|DDX27|PPAN|REXO4|DHX37|POLR1E|NOL6|KRI1|ERI3|DDX54|METTL16|RBFA|MRM1|LAS1L|TSR2|IMP4|BUD23|FTSJ3|EXOSC6|MTERF4|DDX51	-41	MyList
GO Biological Processes	19	GO:0006364	rRNA processing	19_GO:0008152 metabolic process	-44	9.3	22	30182	211	999	65	6.5	0.78	1662|2091|4809|4839|4931|5036|6135|6154|6165|6194|6202|6208|6217|6218|6223|6227|6230|6232|8602|9045|9136|9277|10436|10528|11340|22984|23016|23212|23378|23404|23481|27043|27079|27341|28987|29997|51013|54433|54606|54663|55011|55178|55226|55272|55646|55651|55661|56342|57109|57647|65083|65095|79033|79039|79066|79863|79922|81887|90121|92856|114049|117246|118460|130916|317781	DDX10|FBL|SNU13|NOP2|NVL|PA2G4|RPL11|RPL26|RPL35A|RPS6|RPS8|RPS14|RPS16|RPS17|RPS19|RPS21|RPS25|RPS27|NOP14|RPL14|RRP9|WDR46|EMG1|NOP56|EXOSC8|PDCD11|EXOSC7|RRS1|RRP8|EXOSC2|PES1|PELP1|RPUSD2|RRP7A|NOB1|NOP53|EXOSC1|GAR1|DDX56|WDR74|PIH1D1|MRM3|NAT10|IMP3|LYAR|NHP2|DDX27|PPAN|REXO4|DHX37|NOL6|KRI1|ERI3|DDX54|METTL16|RBFA|MRM1|LAS1L|TSR2|IMP4|BUD23|FTSJ3|EXOSC6|MTERF4|DDX51	-41	MyList
GO Biological Processes	19	GO:0034645	cellular macromolecule biosynthetic process	19_GO:0008152 metabolic process	-41	4.4	18	30182	770	999	113	11	1	23|1725|1819|1937|1984|3035|3921|4736|6122|6130|6134|6135|6136|6137|6138|6139|6141|6143|6144|6146|6147|6152|6154|6156|6157|6159|6160|6161|6165|6167|6168|6169|6171|6173|6187|6188|6191|6194|6202|6205|6206|6207|6208|6210|6217|6218|6222|6223|6224|6227|6228|6230|6232|6233|6235|6301|7423|8662|8664|8666|8869|8890|8893|9045|9397|9486|9669|10399|10585|10667|10985|11041|11226|23521|23708|24140|26589|27335|…	ABCF1|DHPS|DRG2|EEF1G|EIF5A|HARS1|RPSA|RPL10A|RPL3|RPL7A|RPL10|RPL11|RPL12|RPL13|RPL15|RPL17|RPL18|RPL19|RPL21|RPL22|RPL23A|RPL24|RPL26|RPL30|RPL27A|RPL29|RPL31|RPL32|RPL35A|RPL37|RPL37A|RPL38|RPL41|RPL36A|RPS2|RPS3|RPS4X|RPS6|RPS8|RPS11|RPS12|RPS13|RPS14|RPS15A|RPS16|RPS17|RPS18|RPS19|RPS20|RPS21|RPS23|RPS25|RPS27|RPS27A|RPS29|SARS1|VEGFB|EIF3B|EIF3D|EIF3G|ST3GAL5|EIF2B4|EIF2B5|RPL14|NMT2|CHST10…	-37	MyList
KEGG Pathway	24	hsa05171	Coronavirus disease - COVID-19		-30	7.2	17	30182	232	999	55	5.5	0.72	3921|4736|5296|5335|5600|6122|6130|6134|6135|6136|6137|6138|6139|6141|6143|6144|6146|6147|6152|6154|6156|6157|6159|6160|6161|6165|6167|6168|6169|6171|6173|6187|6188|6191|6194|6202|6205|6206|6207|6208|6210|6217|6218|6222|6223|6224|6227|6228|6230|6232|6233|6235|9045|23521|340061	RPSA|RPL10A|PIK3R2|PLCG1|MAPK11|RPL3|RPL7A|RPL10|RPL11|RPL12|RPL13|RPL15|RPL17|RPL18|RPL19|RPL21|RPL22|RPL23A|RPL24|RPL26|RPL30|RPL27A|RPL29|RPL31|RPL32|RPL35A|RPL37|RPL37A|RPL38|RPL41|RPL36A|RPS2|RPS3|RPS4X|RPS6|RPS8|RPS11|RPS12|RPS13|RPS14|RPS15A|RPS16|RPS17|RPS18|RPS19|RPS20|RPS21|RPS23|RPS25|RPS27|RPS27A|RPS29|RPL14|RPL13A|STING1	-27	MyList
GO Biological Processes	19	GO:0046649	lymphocyte activation	19_GO:0002376 immune system process	-24	4.4	14	30182	464	999	67	6.7	0.79	100|399|596|643|914|915|916|917|919|920|923|925|926|940|959|972|975|1236|1947|2064|2534|2625|2841|3560|3575|3615|3702|3932|4063|4088|4221|5245|5296|5551|5588|6097|6146|6194|6504|6932|7157|7374|7480|7535|8320|9047|9093|9452|9678|9840|10125|22806|22914|23598|27040|30009|50615|51176|51561|55846|56253|64919|84433|114836|118460|197358|259197	ADA|RHOH|BCL2|CXCR5|CD2|CD3D|CD3E|CD3G|CD247|CD4|CD6|CD8A|CD8B|CD28|CD40LG|CD74|CD81|CCR7|EFNB1|ERBB2|FYN|GATA3|GPR18|IL2RB|IL7R|IMPDH2|ITK|LCK|LY9|SMAD3|MEN1|PHB1|PIK3R2|PRF1|PRKCQ|RORC|RPL22|RPS6|SLAMF1|TCF7|TP53|UNG|WNT10B|ZAP70|EOMES|SH2D2A|DNAJA3|ITM2A|PHF14|TESPA1|RASGRP1|IKZF3|KLRK1|PATZ1|LAT|TBX21|IL21R|LEF1|IL23A|ITFG2|CRTAM|BCL11B|CARD11|SLAMF6|EXOSC6|NLRC3|NCR3	-21	MyList
GO Biological Processes	19	GO:0042110	T cell activation	19_GO:0002376 immune system process	-20	5	13	30182	304	999	50	5	0.69	100|399|596|914|915|916|917|919|920|925|926|940|972|1236|1947|2064|2534|2625|2841|3575|3702|3932|4063|4088|4221|5296|5588|6097|6146|6194|6932|7157|7480|7535|8320|9047|9093|9840|10125|22806|23598|27040|30009|51176|51561|56253|64919|84433|114836|197358	ADA|RHOH|BCL2|CD2|CD3D|CD3E|CD3G|CD247|CD4|CD8A|CD8B|CD28|CD74|CCR7|EFNB1|ERBB2|FYN|GATA3|GPR18|IL7R|ITK|LCK|LY9|SMAD3|MEN1|PIK3R2|PRKCQ|RORC|RPL22|RPS6|TCF7|TP53|WNT10B|ZAP70|EOMES|SH2D2A|DNAJA3|TESPA1|RASGRP1|IKZF3|PATZ1|LAT|TBX21|LEF1|IL23A|CRTAM|BCL11B|CARD11|SLAMF6|NLRC3	-17	MyList
GO Biological Processes	19	GO:0045321	leukocyte activation	19_GO:0002376 immune system process	-20	3.6	12	30182	584	999	70	7	0.81	100|399|596|643|814|914|915|916|917|919|920|923|925|926|940|959|972|975|1236|1947|2064|2534|2625|2841|3560|3575|3615|3702|3932|4063|4088|4221|5245|5296|5551|5588|6097|6146|6194|6352|6504|6932|7157|7374|7480|7535|8320|9047|9093|9452|9678|9840|10125|22806|22914|23598|27040|30009|50615|51176|51561|55846|56253|64919|84433|114836|118460|140685|197358|259197	ADA|RHOH|BCL2|CXCR5|CAMK4|CD2|CD3D|CD3E|CD3G|CD247|CD4|CD6|CD8A|CD8B|CD28|CD40LG|CD74|CD81|CCR7|EFNB1|ERBB2|FYN|GATA3|GPR18|IL2RB|IL7R|IMPDH2|ITK|LCK|LY9|SMAD3|MEN1|PHB1|PIK3R2|PRF1|PRKCQ|RORC|RPL22|RPS6|CCL5|SLAMF1|TCF7|TP53|UNG|WNT10B|ZAP70|EOMES|SH2D2A|DNAJA3|ITM2A|PHF14|TESPA1|RASGRP1|IKZF3|KLRK1|PATZ1|LAT|TBX21|IL21R|LEF1|IL23A|ITFG2|CRTAM|BCL11B|CARD11|SLAMF6|EXOSC6|ZBTB46|NLRC3|NCR3	-17	MyList
GO Biological Processes	19	GO:0030217	T cell differentiation	19_GO:0002376 immune system process	-19	6.5	13	30182	173	999	37	3.7	0.6	100|399|596|915|916|917|920|925|940|972|1236|2064|2625|2841|3575|3702|3932|4063|4221|5296|6097|6146|6194|6932|7157|7480|7535|8320|9093|9840|22806|23598|30009|51176|64919|84433|114836	ADA|RHOH|BCL2|CD3D|CD3E|CD3G|CD4|CD8A|CD28|CD74|CCR7|ERBB2|GATA3|GPR18|IL7R|ITK|LCK|LY9|MEN1|PIK3R2|RORC|RPL22|RPS6|TCF7|TP53|WNT10B|ZAP70|EOMES|DNAJA3|TESPA1|IKZF3|PATZ1|TBX21|LEF1|BCL11B|CARD11|SLAMF6	-16	MyList
GO Biological Processes	19	GO:0042274	ribosomal small subunit biogenesis	19_GO:0009987 cellular process	-19	10	15	30182	78	999	26	2.6	0.5	3921|4809|6169|6194|6202|6208|6217|6218|6223|6227|6230|6232|8602|9277|10436|23212|26284|27341|28987|55226|55272|57647|64745|65095|90121|92856	RPSA|SNU13|RPL38|RPS6|RPS8|RPS14|RPS16|RPS17|RPS19|RPS21|RPS25|RPS27|NOP14|WDR46|EMG1|RRS1|ERAL1|RRP7A|NOB1|NAT10|IMP3|DHX37|METTL17|KRI1|TSR2|IMP4	-16	MyList
GO Biological Processes	19	GO:0022618	ribonucleoprotein complex assembly	19_GO:0009987 cellular process	-18	5.4	12	30182	228	999	41	4.1	0.63	3921|4809|4839|6134|6135|6147|6169|6208|6223|6232|6627|6631|6633|6636|6895|6936|8607|8662|8664|8666|22827|22907|23212|24148|25804|25980|26121|26284|27335|27339|27341|29997|54475|54496|54960|55011|55692|55702|55794|56342|79084	RPSA|SNU13|NOP2|RPL10|RPL11|RPL23A|RPL38|RPS14|RPS19|RPS27|SNRPA1|SNRPC|SNRPD2|SNRPF|TARBP2|GCFC2|RUVBL1|EIF3B|EIF3D|EIF3G|PUF60|DHX30|RRS1|PRPF6|LSM4|AAR2|PRPF31|ERAL1|EIF3K|PRPF19|RRP7A|NOP53|NLE1|PRMT7|GEMIN8|PIH1D1|LUC7L|YJU2|DDX28|PPAN|WDR77	-15	MyList
GO Biological Processes	19	GO:0071826	ribonucleoprotein complex subunit organization	19_GO:0009987 cellular process	-18	5.2	12	30182	236	999	41	4.1	0.63	3921|4809|4839|6134|6135|6147|6169|6208|6223|6232|6627|6631|6633|6636|6895|6936|8607|8662|8664|8666|22827|22907|23212|24148|25804|25980|26121|26284|27335|27339|27341|29997|54475|54496|54960|55011|55692|55702|55794|56342|79084	RPSA|SNU13|NOP2|RPL10|RPL11|RPL23A|RPL38|RPS14|RPS19|RPS27|SNRPA1|SNRPC|SNRPD2|SNRPF|TARBP2|GCFC2|RUVBL1|EIF3B|EIF3D|EIF3G|PUF60|DHX30|RRS1|PRPF6|LSM4|AAR2|PRPF31|ERAL1|EIF3K|PRPF19|RRP7A|NOP53|NLE1|PRMT7|GEMIN8|PIH1D1|LUC7L|YJU2|DDX28|PPAN|WDR77	-15	MyList
GO Biological Processes	19	GO:0050863	regulation of T cell activation	19_GO:0002376 immune system process	-18	4.2	11	30182	377	999	52	5.2	0.7	100|399|814|864|914|916|920|921|923|939|940|959|972|975|1236|1725|1947|2064|2534|2625|2648|3108|3113|3115|3123|3575|3932|5588|6188|6352|6504|6647|6932|7480|7535|9093|9840|10125|11126|22914|27040|27240|29851|30009|51176|51561|55274|55423|56253|64410|84433|201633	ADA|RHOH|CAMK4|RUNX3|CD2|CD3E|CD4|CD5|CD6|CD27|CD28|CD40LG|CD74|CD81|CCR7|DHPS|EFNB1|ERBB2|FYN|GATA3|KAT2A|HLA-DMA|HLA-DPA1|HLA-DPB1|HLA-DRB1|IL7R|LCK|PRKCQ|RPS3|CCL5|SLAMF1|SOD1|TCF7|WNT10B|ZAP70|DNAJA3|TESPA1|RASGRP1|CD160|KLRK1|LAT|SIT1|ICOS|TBX21|LEF1|IL23A|PHF10|SIRPG|CRTAM|KLHL25|CARD11|TIGIT	-15	MyList
GO Biological Processes	19	GO:0001775	cell activation	19_GO:0032501 multicellular organismal process	-17	3.1	11	30182	705	999	73	7.3	0.82	100|399|596|643|814|914|915|916|917|919|920|923|925|926|940|959|972|975|1236|1947|2064|2534|2625|2841|3560|3575|3615|3702|3932|4063|4088|4221|4882|5245|5296|5551|5588|6097|6146|6194|6352|6504|6932|7157|7374|7480|7535|8320|9047|9093|9452|9678|9840|10125|22806|22914|23598|25989|27040|30009|50615|51176|51561|55330|55846|56253|64919|84433|114836|118460|140685|197358|259197	ADA|RHOH|BCL2|CXCR5|CAMK4|CD2|CD3D|CD3E|CD3G|CD247|CD4|CD6|CD8A|CD8B|CD28|CD40LG|CD74|CD81|CCR7|EFNB1|ERBB2|FYN|GATA3|GPR18|IL2RB|IL7R|IMPDH2|ITK|LCK|LY9|SMAD3|MEN1|NPR2|PHB1|PIK3R2|PRF1|PRKCQ|RORC|RPL22|RPS6|CCL5|SLAMF1|TCF7|TP53|UNG|WNT10B|ZAP70|EOMES|SH2D2A|DNAJA3|ITM2A|PHF14|TESPA1|RASGRP1|IKZF3|KLRK1|PATZ1|ULK3|LAT|TBX21|IL21R|LEF1|IL23A|BLOC1S4|ITFG2|CRTAM|BCL11B|CARD11|SLAMF6|EXOSC6|ZBTB46…	-14	MyList
GO Biological Processes	19	GO:0050870	positive regulation of T cell activation	19_GO:0002376 immune system process	-17	5	12	30182	249	999	41	4.1	0.63	100|399|864|916|920|921|923|939|940|959|972|975|1236|1725|1947|2534|2625|3108|3113|3115|3123|3575|3932|5588|6188|6352|6504|7480|7535|9093|9840|10125|11126|22914|29851|51176|51561|55274|55423|64410|84433	ADA|RHOH|RUNX3|CD3E|CD4|CD5|CD6|CD27|CD28|CD40LG|CD74|CD81|CCR7|DHPS|EFNB1|FYN|GATA3|HLA-DMA|HLA-DPA1|HLA-DPB1|HLA-DRB1|IL7R|LCK|PRKCQ|RPS3|CCL5|SLAMF1|WNT10B|ZAP70|DNAJA3|TESPA1|RASGRP1|CD160|KLRK1|ICOS|LEF1|IL23A|PHF10|SIRPG|KLHL25|CARD11	-14	MyList
GO Biological Processes	19	GO:0051249	regulation of lymphocyte activation	19_GO:0002376 immune system process	-16	3.5	11	30182	503	999	59	5.9	0.75	100|399|596|814|864|914|916|920|921|923|939|940|959|972|975|1236|1725|1947|2064|2534|2547|2625|2648|3108|3113|3115|3123|3575|3932|4773|5588|6188|6352|6504|6647|6932|7480|7535|9093|9840|9984|10039|10125|11126|22806|22914|27040|27240|29851|30009|51176|51561|55274|55423|56253|64410|84433|118460|201633	ADA|RHOH|BCL2|CAMK4|RUNX3|CD2|CD3E|CD4|CD5|CD6|CD27|CD28|CD40LG|CD74|CD81|CCR7|DHPS|EFNB1|ERBB2|FYN|XRCC6|GATA3|KAT2A|HLA-DMA|HLA-DPA1|HLA-DPB1|HLA-DRB1|IL7R|LCK|NFATC2|PRKCQ|RPS3|CCL5|SLAMF1|SOD1|TCF7|WNT10B|ZAP70|DNAJA3|TESPA1|THOC1|PARP3|RASGRP1|CD160|IKZF3|KLRK1|LAT|SIT1|ICOS|TBX21|LEF1|IL23A|PHF10|SIRPG|CRTAM|KLHL25|CARD11|EXOSC6|TIGIT	-14	MyList
GO Biological Processes	19	GO:1903131	mononuclear cell differentiation	19_GO:0032502 developmental process	-16	4.3	11	30182	324	999	46	4.6	0.66	100|399|596|814|915|916|917|920|925|940|959|972|1236|2064|2625|2841|3575|3702|3932|4063|4221|4772|5296|6097|6146|6194|6504|6932|7157|7480|7535|8111|8320|9093|9452|9678|9840|22806|23598|30009|51176|55846|64919|84433|114836|140685	ADA|RHOH|BCL2|CAMK4|CD3D|CD3E|CD3G|CD4|CD8A|CD28|CD40LG|CD74|CCR7|ERBB2|GATA3|GPR18|IL7R|ITK|LCK|LY9|MEN1|NFATC1|PIK3R2|RORC|RPL22|RPS6|SLAMF1|TCF7|TP53|WNT10B|ZAP70|GPR68|EOMES|DNAJA3|ITM2A|PHF14|TESPA1|IKZF3|PATZ1|TBX21|LEF1|ITFG2|BCL11B|CARD11|SLAMF6|ZBTB46	-13	MyList
GO Biological Processes	19	GO:0009451	RNA modification	19_GO:0008152 metabolic process	-16	5.8	12	30182	177	999	34	3.4	0.57	2091|4839|6301|6633|6636|10436|11180|23587|24140|26995|27079|27350|51654|54433|54859|55140|55178|55226|55250|55621|55651|55687|57505|64118|79066|79922|80324|81605|81890|84705|114049|117246|140564|221120	FBL|NOP2|SARS1|SNRPD2|SNRPF|EMG1|WDR6|ELP5|FTSJ1|TRUB2|RPUSD2|APOBEC3C|CDK5RAP1|GAR1|ELP6|ELP3|MRM3|NAT10|ELP2|TRMT1|NHP2|TRMU|AARS2|DUS1L|METTL16|MRM1|PUS1|URM1|QTRT1|GTPBP3|BUD23|FTSJ3|APOBEC3D|ALKBH3	-13	MyList
GO Biological Processes	19	GO:1903039	positive regulation of leukocyte cell-cell adhesion	19_GO:0048518 positive regulation of biological process	-16	4.6	11	30182	273	999	42	4.2	0.63	100|399|864|916|920|921|923|939|940|959|972|975|1236|1725|1947|2534|2625|3108|3113|3115|3123|3575|3932|5588|6188|6352|6504|7480|7535|8631|9093|9840|10125|11126|22914|29851|51176|51561|55274|55423|64410|84433	ADA|RHOH|RUNX3|CD3E|CD4|CD5|CD6|CD27|CD28|CD40LG|CD74|CD81|CCR7|DHPS|EFNB1|FYN|GATA3|HLA-DMA|HLA-DPA1|HLA-DPB1|HLA-DRB1|IL7R|LCK|PRKCQ|RPS3|CCL5|SLAMF1|WNT10B|ZAP70|SKAP1|DNAJA3|TESPA1|RASGRP1|CD160|KLRK1|ICOS|LEF1|IL23A|PHF10|SIRPG|KLHL25|CARD11	-13	MyList
GO Biological Processes	19	GO:0051251	positive regulation of lymphocyte activation	19_GO:0002376 immune system process	-16	4.3	11	30182	327	999	46	4.6	0.66	100|399|596|864|916|920|921|923|939|940|959|972|975|1236|1725|1947|2534|2547|2625|3108|3113|3115|3123|3575|3932|4773|5588|6188|6352|6504|7480|7535|9093|9840|10125|11126|22914|29851|30009|51176|51561|55274|55423|64410|84433|118460	ADA|RHOH|BCL2|RUNX3|CD3E|CD4|CD5|CD6|CD27|CD28|CD40LG|CD74|CD81|CCR7|DHPS|EFNB1|FYN|XRCC6|GATA3|HLA-DMA|HLA-DPA1|HLA-DPB1|HLA-DRB1|IL7R|LCK|NFATC2|PRKCQ|RPS3|CCL5|SLAMF1|WNT10B|ZAP70|DNAJA3|TESPA1|RASGRP1|CD160|KLRK1|ICOS|TBX21|LEF1|IL23A|PHF10|SIRPG|KLHL25|CARD11|EXOSC6	-13	MyList
GO Biological Processes	19	GO:0042255	ribosome assembly	19_GO:0009987 cellular process	-16	11	14	30182	60	999	21	2.1	0.45	3921|4839|6134|6135|6147|6169|6208|6223|6232|22907|23212|26284|27341|29997|51116|51335|54475|55794|56342|57647|130916	RPSA|NOP2|RPL10|RPL11|RPL23A|RPL38|RPS14|RPS19|RPS27|DHX30|RRS1|ERAL1|RRP7A|NOP53|MRPS2|NGRN|NLE1|DDX28|PPAN|DHX37|MTERF4	-13	MyList
GO Biological Processes	19	GO:0030098	lymphocyte differentiation	19_GO:0002376 immune system process	-16	4.5	11	30182	280	999	42	4.2	0.63	100|399|596|915|916|917|920|925|940|959|972|1236|2064|2625|2841|3575|3702|3932|4063|4221|5296|6097|6146|6194|6504|6932|7157|7480|7535|8320|9093|9452|9678|9840|22806|23598|30009|51176|55846|64919|84433|114836	ADA|RHOH|BCL2|CD3D|CD3E|CD3G|CD4|CD8A|CD28|CD40LG|CD74|CCR7|ERBB2|GATA3|GPR18|IL7R|ITK|LCK|LY9|MEN1|PIK3R2|RORC|RPL22|RPS6|SLAMF1|TCF7|TP53|WNT10B|ZAP70|EOMES|DNAJA3|ITM2A|PHF14|TESPA1|IKZF3|PATZ1|TBX21|LEF1|ITFG2|BCL11B|CARD11|SLAMF6	-13	MyList
KEGG Pathway	24	hsa04660	T cell receptor signaling pathway		-15	7.6	12	30182	104	999	26	2.6	0.5	915|916|917|919|920|925|926|940|959|1019|2534|3702|3932|4772|4773|5296|5335|5533|5588|5600|7535|9020|10125|27040|29851|84433	CD3D|CD3E|CD3G|CD247|CD4|CD8A|CD8B|CD28|CD40LG|CDK4|FYN|ITK|LCK|NFATC1|NFATC2|PIK3R2|PLCG1|PPP3CC|PRKCQ|MAPK11|ZAP70|MAP3K14|RASGRP1|LAT|ICOS|CARD11	-13	MyList
KEGG Pathway	24	hsa04658	Th1 and Th2 cell differentiation		-15	7.9	12	30182	92	999	24	2.4	0.48	864|915|916|917|919|920|2625|3108|3113|3115|3123|3560|3932|4094|4772|4773|5335|5533|5588|5600|6775|7535|27040|30009	RUNX3|CD3D|CD3E|CD3G|CD247|CD4|GATA3|HLA-DMA|HLA-DPA1|HLA-DPB1|HLA-DRB1|IL2RB|LCK|MAF|NFATC1|NFATC2|PLCG1|PPP3CC|PRKCQ|MAPK11|STAT4|ZAP70|LAT|TBX21	-12	MyList
GO Biological Processes	19	GO:0002696	positive regulation of leukocyte activation	19_GO:0002376 immune system process	-14	3.8	10	30182	377	999	47	4.7	0.67	100|399|596|864|914|916|920|921|923|939|940|959|972|975|1236|1725|1947|2534|2547|2625|3108|3113|3115|3123|3575|3932|4773|5588|6188|6352|6504|7480|7535|9093|9840|10125|11126|22914|29851|30009|51176|51561|55274|55423|64410|84433|118460	ADA|RHOH|BCL2|RUNX3|CD2|CD3E|CD4|CD5|CD6|CD27|CD28|CD40LG|CD74|CD81|CCR7|DHPS|EFNB1|FYN|XRCC6|GATA3|HLA-DMA|HLA-DPA1|HLA-DPB1|HLA-DRB1|IL7R|LCK|NFATC2|PRKCQ|RPS3|CCL5|SLAMF1|WNT10B|ZAP70|DNAJA3|TESPA1|RASGRP1|CD160|KLRK1|ICOS|TBX21|LEF1|IL23A|PHF10|SIRPG|KLHL25|CARD11|EXOSC6	-12	MyList
GO Biological Processes	19	GO:1903037	regulation of leukocyte cell-cell adhesion	19_GO:0050789 regulation of biological process	-14	3.8	10	30182	378	999	47	4.7	0.67	100|399|864|916|920|921|923|939|940|959|972|975|1236|1725|1947|2064|2534|2625|3108|3113|3115|3123|3575|3932|5588|6188|6352|6504|7480|7535|8631|9093|9840|10125|11126|22914|29851|30009|51176|51561|55274|55423|56253|56477|64410|84433|201633	ADA|RHOH|RUNX3|CD3E|CD4|CD5|CD6|CD27|CD28|CD40LG|CD74|CD81|CCR7|DHPS|EFNB1|ERBB2|FYN|GATA3|HLA-DMA|HLA-DPA1|HLA-DPB1|HLA-DRB1|IL7R|LCK|PRKCQ|RPS3|CCL5|SLAMF1|WNT10B|ZAP70|SKAP1|DNAJA3|TESPA1|RASGRP1|CD160|KLRK1|ICOS|TBX21|LEF1|IL23A|PHF10|SIRPG|CRTAM|CCL28|KLHL25|CARD11|TIGIT	-11	MyList
GO Biological Processes	19	GO:0022409	positive regulation of cell-cell adhesion	19_GO:0048518 positive regulation of biological process	-14	4	10	30182	321	999	43	4.3	0.64	100|399|864|916|920|921|923|939|940|959|972|975|1236|1725|1947|2534|2625|3108|3113|3115|3123|3575|3932|5588|6188|6352|6504|7480|7535|8631|9093|9780|9840|10125|11126|22914|29851|51176|51561|55274|55423|64410|84433	ADA|RHOH|RUNX3|CD3E|CD4|CD5|CD6|CD27|CD28|CD40LG|CD74|CD81|CCR7|DHPS|EFNB1|FYN|GATA3|HLA-DMA|HLA-DPA1|HLA-DPB1|HLA-DRB1|IL7R|LCK|PRKCQ|RPS3|CCL5|SLAMF1|WNT10B|ZAP70|SKAP1|DNAJA3|PIEZO1|TESPA1|RASGRP1|CD160|KLRK1|ICOS|LEF1|IL23A|PHF10|SIRPG|KLHL25|CARD11	-11	MyList
KEGG Pathway	24	hsa04659	Th17 cell differentiation		-14	7	12	30182	108	999	25	2.5	0.49	915|916|917|919|920|2625|3108|3113|3115|3123|3560|3932|4088|4772|4773|5335|5533|5588|5600|6097|7535|27040|30009|50615|51561	CD3D|CD3E|CD3G|CD247|CD4|GATA3|HLA-DMA|HLA-DPA1|HLA-DPB1|HLA-DRB1|IL2RB|LCK|SMAD3|NFATC1|NFATC2|PLCG1|PPP3CC|PRKCQ|MAPK11|RORC|ZAP70|LAT|TBX21|IL21R|IL23A	-11	MyList
GO Biological Processes	19	GO:0002521	leukocyte differentiation	19_GO:0032502 developmental process	-14	3.6	9.7	30182	406	999	48	4.8	0.68	100|399|596|814|915|916|917|920|925|940|959|972|975|1236|2064|2625|2841|3123|3575|3702|3932|4063|4221|4772|5296|6097|6146|6194|6504|6932|7157|7480|7535|8111|8320|9093|9452|9678|9840|22806|23598|30009|51176|55846|64919|84433|114836|140685	ADA|RHOH|BCL2|CAMK4|CD3D|CD3E|CD3G|CD4|CD8A|CD28|CD40LG|CD74|CD81|CCR7|ERBB2|GATA3|GPR18|HLA-DRB1|IL7R|ITK|LCK|LY9|MEN1|NFATC1|PIK3R2|RORC|RPL22|RPS6|SLAMF1|TCF7|TP53|WNT10B|ZAP70|GPR68|EOMES|DNAJA3|ITM2A|PHF14|TESPA1|IKZF3|PATZ1|TBX21|LEF1|ITFG2|BCL11B|CARD11|SLAMF6|ZBTB46	-11	MyList
GO Biological Processes	19	GO:0002694	regulation of leukocyte activation	19_GO:0002376 immune system process	-14	3	9.3	30182	598	999	60	6	0.75	100|399|596|814|864|914|916|920|921|923|939|940|959|972|975|1236|1725|1947|2064|2534|2547|2625|2648|3108|3113|3115|3123|3575|3932|4773|5588|6188|6352|6504|6647|6932|7480|7535|9093|9840|9984|10039|10125|11126|22806|22914|27040|27240|29851|30009|51176|51561|55274|55423|56253|64410|84433|118460|140685|201633	ADA|RHOH|BCL2|CAMK4|RUNX3|CD2|CD3E|CD4|CD5|CD6|CD27|CD28|CD40LG|CD74|CD81|CCR7|DHPS|EFNB1|ERBB2|FYN|XRCC6|GATA3|KAT2A|HLA-DMA|HLA-DPA1|HLA-DPB1|HLA-DRB1|IL7R|LCK|NFATC2|PRKCQ|RPS3|CCL5|SLAMF1|SOD1|TCF7|WNT10B|ZAP70|DNAJA3|TESPA1|THOC1|PARP3|RASGRP1|CD160|IKZF3|KLRK1|LAT|SIT1|ICOS|TBX21|LEF1|IL23A|PHF10|SIRPG|CRTAM|KLHL25|CARD11|EXOSC6|ZBTB46|TIGIT	-11	MyList
GO Biological Processes	19	GO:0050867	positive regulation of cell activation	19_GO:0048518 positive regulation of biological process	-13	3.6	9.6	30182	394	999	47	4.7	0.67	100|399|596|864|914|916|920|921|923|939|940|959|972|975|1236|1725|1947|2534|2547|2625|3108|3113|3115|3123|3575|3932|4773|5588|6188|6352|6504|7480|7535|9093|9840|10125|11126|22914|29851|30009|51176|51561|55274|55423|64410|84433|118460	ADA|RHOH|BCL2|RUNX3|CD2|CD3E|CD4|CD5|CD6|CD27|CD28|CD40LG|CD74|CD81|CCR7|DHPS|EFNB1|FYN|XRCC6|GATA3|HLA-DMA|HLA-DPA1|HLA-DPB1|HLA-DRB1|IL7R|LCK|NFATC2|PRKCQ|RPS3|CCL5|SLAMF1|WNT10B|ZAP70|DNAJA3|TESPA1|RASGRP1|CD160|KLRK1|ICOS|TBX21|LEF1|IL23A|PHF10|SIRPG|KLHL25|CARD11|EXOSC6	-11	MyList
GO Biological Processes	19	GO:0042273	ribosomal large subunit biogenesis	19_GO:0009987 cellular process	-13	8.8	12	30182	69	999	20	2	0.44	4839|4931|6134|6135|6147|6154|6165|6169|9045|22907|23212|23481|26155|29997|54475|54663|55794|56342|81887|117246	NOP2|NVL|RPL10|RPL11|RPL23A|RPL26|RPL35A|RPL38|RPL14|DHX30|RRS1|PES1|NOC2L|NOP53|NLE1|WDR74|DDX28|PPAN|LAS1L|FTSJ3	-11	MyList
GO Biological Processes	19	GO:0140053	mitochondrial gene expression	19_GO:0008152 metabolic process	-13	5.7	10	30182	142	999	27	2.7	0.51	3035|5442|6832|9238|26589|28973|51069|51116|51373|51642|51654|54460|56652|57505|60528|64432|64928|64949|64965|64969|65005|65008|78988|79590|80324|84545|130916	HARS1|POLRMT|SUPV3L1|TBRG4|MRPL46|MRPS18B|MRPL2|MRPS2|MRPS17|MRPL48|CDK5RAP1|MRPS21|TWNK|AARS2|ELAC2|MRPS25|MRPL14|MRPS26|MRPS9|MRPS5|MRPL9|MRPL1|MRPL57|MRPL24|PUS1|MRPL43|MTERF4	-10	MyList
GO Biological Processes	19	GO:0045785	positive regulation of cell adhesion	19_GO:0048518 positive regulation of biological process	-12	3.2	9	30182	482	999	51	5.1	0.7	100|399|864|916|920|921|923|939|940|959|972|975|1236|1725|1947|2041|2064|2534|2625|3108|3113|3115|3123|3575|3932|4088|5296|5588|6188|6352|6504|7016|7480|7535|8631|9093|9289|9780|9806|9840|10125|11126|22914|29851|51176|51561|55274|55423|56477|64410|84433	ADA|RHOH|RUNX3|CD3E|CD4|CD5|CD6|CD27|CD28|CD40LG|CD74|CD81|CCR7|DHPS|EFNB1|EPHA1|ERBB2|FYN|GATA3|HLA-DMA|HLA-DPA1|HLA-DPB1|HLA-DRB1|IL7R|LCK|SMAD3|PIK3R2|PRKCQ|RPS3|CCL5|SLAMF1|TESK1|WNT10B|ZAP70|SKAP1|DNAJA3|ADGRG1|PIEZO1|SPOCK2|TESPA1|RASGRP1|CD160|KLRK1|ICOS|LEF1|IL23A|PHF10|SIRPG|CCL28|KLHL25|CARD11	-9.9	MyList
GO Biological Processes	19	GO:0034248	regulation of amide metabolic process	19_GO:0008152 metabolic process	-12	3	8.8	30182	571	999	56	5.6	0.73	274|940|1801|1802|1984|2064|3609|5036|5164|6134|6154|6169|6188|6191|6208|6301|6352|6895|6949|7157|8662|8664|8890|8893|9669|10131|10399|10985|11340|22927|23016|23178|23404|23521|23587|26995|27335|51204|51335|51654|54859|55140|55226|55250|56623|57521|60678|64410|79066|81554|92715|94103|129563|196513|285367|340152	BIN1|CD28|DPH1|DPH2|EIF5A|ERBB2|ILF3|PA2G4|PDK2|RPL10|RPL26|RPL38|RPS3|RPS4X|RPS14|SARS1|CCL5|TARBP2|TCOF1|TP53|EIF3B|EIF3D|EIF2B4|EIF2B5|EIF5B|TRAP1|RACK1|GCN1|EXOSC8|HABP4|EXOSC7|PASK|EXOSC2|RPL13A|ELP5|TRUB2|EIF3K|TACO1|NGRN|CDK5RAP1|ELP6|ELP3|NAT10|ELP2|INPP5E|RPTOR|EEFSEC|KLHL25|METTL16|RCC1L|DPH7|ORMDL3|DIS3L2|DCP1B|RPUSD3|ZC3H12D	-9.7	MyList
GO Biological Processes	19	GO:0030097	hemopoiesis	19_GO:0032502 developmental process	-12	2.8	8.6	30182	659	999	61	6.1	0.76	100|399|596|814|864|915|916|917|920|925|940|959|972|975|1236|2064|2323|2625|2841|3123|3575|3702|3932|4063|4094|4221|4300|4772|5296|6097|6146|6194|6208|6223|6504|6932|7049|7157|7480|7535|8111|8320|9093|9452|9678|9840|22806|23212|23598|23648|29086|30009|51176|54977|55646|55846|57019|64919|84433|114836|140685	ADA|RHOH|BCL2|CAMK4|RUNX3|CD3D|CD3E|CD3G|CD4|CD8A|CD28|CD40LG|CD74|CD81|CCR7|ERBB2|FLT3LG|GATA3|GPR18|HLA-DRB1|IL7R|ITK|LCK|LY9|MAF|MEN1|MLLT3|NFATC1|PIK3R2|RORC|RPL22|RPS6|RPS14|RPS19|SLAMF1|TCF7|TGFBR3|TP53|WNT10B|ZAP70|GPR68|EOMES|DNAJA3|ITM2A|PHF14|TESPA1|IKZF3|RRS1|PATZ1|SSBP3|BABAM1|TBX21|LEF1|SLC25A38|LYAR|ITFG2|CIAPIN1|BCL11B|CARD11|SLAMF6|ZBTB46	-9.7	MyList
GO Biological Processes	19	GO:0022407	regulation of cell-cell adhesion	19_GO:0050789 regulation of biological process	-12	3.1	8.8	30182	491	999	51	5.1	0.7	100|399|864|916|920|921|923|939|940|959|972|975|1236|1725|1947|2064|2534|2625|3108|3113|3115|3123|3575|3932|4771|5588|5607|6188|6352|6504|7480|7535|8631|9093|9780|9840|10125|11126|22914|29851|30009|51176|51561|55274|55423|56253|56477|64410|79414|84433|201633	ADA|RHOH|RUNX3|CD3E|CD4|CD5|CD6|CD27|CD28|CD40LG|CD74|CD81|CCR7|DHPS|EFNB1|ERBB2|FYN|GATA3|HLA-DMA|HLA-DPA1|HLA-DPB1|HLA-DRB1|IL7R|LCK|NF2|PRKCQ|MAP2K5|RPS3|CCL5|SLAMF1|WNT10B|ZAP70|SKAP1|DNAJA3|PIEZO1|TESPA1|RASGRP1|CD160|KLRK1|ICOS|TBX21|LEF1|IL23A|PHF10|SIRPG|CRTAM|CCL28|KLHL25|LRFN3|CARD11|TIGIT	-9.6	MyList
GO Biological Processes	19	GO:0033077	T cell differentiation in thymus	19_GO:0002376 immune system process	-12	8.6	11	30182	63	999	18	1.8	0.42	100|596|915|916|917|940|972|1236|2064|2625|3575|6194|7157|7535|9093|9840|64919|84433	ADA|BCL2|CD3D|CD3E|CD3G|CD28|CD74|CCR7|ERBB2|GATA3|IL7R|RPS6|TP53|ZAP70|DNAJA3|TESPA1|BCL11B|CARD11	-9.4	MyList
GO Biological Processes	19	GO:0046631	alpha-beta T cell activation	19_GO:0002376 immune system process	-12	6.6	10	30182	100	999	22	2.2	0.46	100|596|915|916|917|919|940|2625|2841|3702|4063|4221|5588|6097|6146|7535|8320|30009|51176|64919|84433|114836	ADA|BCL2|CD3D|CD3E|CD3G|CD247|CD28|GATA3|GPR18|ITK|LY9|MEN1|PRKCQ|RORC|RPL22|ZAP70|EOMES|TBX21|LEF1|BCL11B|CARD11|SLAMF6	-9.3	MyList
GO Biological Processes	19	GO:0050865	regulation of cell activation	19_GO:0032501 multicellular organismal process	-12	2.8	8.5	30182	655	999	60	6	0.75	100|399|596|814|864|914|916|920|921|923|939|940|959|972|975|1236|1725|1947|2064|2534|2547|2625|2648|3108|3113|3115|3123|3575|3932|4773|5588|6188|6352|6504|6647|6932|7480|7535|9093|9840|9984|10039|10125|11126|22806|22914|27040|27240|29851|30009|51176|51561|55274|55423|56253|64410|84433|118460|140685|201633	ADA|RHOH|BCL2|CAMK4|RUNX3|CD2|CD3E|CD4|CD5|CD6|CD27|CD28|CD40LG|CD74|CD81|CCR7|DHPS|EFNB1|ERBB2|FYN|XRCC6|GATA3|KAT2A|HLA-DMA|HLA-DPA1|HLA-DPB1|HLA-DRB1|IL7R|LCK|NFATC2|PRKCQ|RPS3|CCL5|SLAMF1|SOD1|TCF7|WNT10B|ZAP70|DNAJA3|TESPA1|THOC1|PARP3|RASGRP1|CD160|IKZF3|KLRK1|LAT|SIT1|ICOS|TBX21|LEF1|IL23A|PHF10|SIRPG|CRTAM|KLHL25|CARD11|EXOSC6|ZBTB46|TIGIT	-9.3	MyList
GO Biological Processes	19	GO:0006399	tRNA metabolic process	19_GO:0008152 metabolic process	-12	4.7	9.5	30182	193	999	30	3	0.54	2972|3035|6301|10667|11180|11340|23016|23404|23587|24140|26995|51367|51654|54859|55140|55226|55250|55621|55687|57176|57470|57505|60528|64118|80324|80755|81605|81890|84705|283989	BRF1|HARS1|SARS1|FARS2|WDR6|EXOSC8|EXOSC7|EXOSC2|ELP5|FTSJ1|TRUB2|POP5|CDK5RAP1|ELP6|ELP3|NAT10|ELP2|TRMT1|TRMU|VARS2|LRRC47|AARS2|ELAC2|DUS1L|PUS1|AARSD1|URM1|QTRT1|GTPBP3|TSEN54	-9.2	MyList
GO Biological Processes	19	GO:0006417	regulation of translation	19_GO:0008152 metabolic process	-12	3	8.6	30182	506	999	51	5.1	0.7	940|1801|1802|1984|2064|3609|5036|6134|6154|6169|6188|6191|6208|6301|6352|6895|6949|8662|8664|8890|8893|9669|10131|10399|10985|11340|22927|23016|23178|23404|23521|23587|26995|27335|51204|51335|51654|54859|55140|55226|55250|56623|60678|64410|79066|81554|92715|129563|196513|285367|340152	CD28|DPH1|DPH2|EIF5A|ERBB2|ILF3|PA2G4|RPL10|RPL26|RPL38|RPS3|RPS4X|RPS14|SARS1|CCL5|TARBP2|TCOF1|EIF3B|EIF3D|EIF2B4|EIF2B5|EIF5B|TRAP1|RACK1|GCN1|EXOSC8|HABP4|EXOSC7|PASK|EXOSC2|RPL13A|ELP5|TRUB2|EIF3K|TACO1|NGRN|CDK5RAP1|ELP6|ELP3|NAT10|ELP2|INPP5E|EEFSEC|KLHL25|METTL16|RCC1L|DPH7|DIS3L2|DCP1B|RPUSD3|ZC3H12D	-9.2	MyList
GO Biological Processes	19	GO:0045058	T cell selection	19_GO:0002376 immune system process	-11	11	12	30182	43	999	15	1.5	0.38	596|915|916|917|920|940|972|1236|2625|4063|7535|30009|64919|84433|114836	BCL2|CD3D|CD3E|CD3G|CD4|CD28|CD74|CCR7|GATA3|LY9|ZAP70|TBX21|BCL11B|CARD11|SLAMF6	-9	MyList
GO Biological Processes	19	GO:0016071	mRNA metabolic process	19_GO:0008152 metabolic process	-11	2.8	8.2	30182	623	999	57	5.7	0.73	4809|6626|6627|6631|6633|6636|6638|6832|6936|7157|7737|8189|8882|9238|9904|9984|10432|10450|10465|10898|10921|10929|11340|22827|22927|23016|23028|23293|23404|23644|23708|24148|25766|25804|25980|26121|26995|27079|27339|51593|54496|54960|55692|55702|57805|64852|79066|79084|79706|80324|118460|129563|196513|283989|285367|340152|550643	SNU13|SNRPA|SNRPA1|SNRPC|SNRPD2|SNRPF|SNRPN|SUPV3L1|GCFC2|TP53|RNF113A|SYMPK|ZPR1|TBRG4|RBM19|THOC1|RBM14|PPIE|PPIH|CPSF4|RNPS1|SRSF8|EXOSC8|PUF60|HABP4|EXOSC7|KDM1A|SMG6|EXOSC2|EDC4|GSPT2|PRPF6|PRPF40B|LSM4|AAR2|PRPF31|TRUB2|RPUSD2|PRPF19|SRRT|PRMT7|GEMIN8|LUC7L|YJU2|CCAR2|TUT1|METTL16|WDR77|PRKRIP1|PUS1|EXOSC6|DIS3L2|DCP1B|TSEN54|RPUSD3|ZC3H12D|NBDY	-8.8	MyList
GO Biological Processes	19	GO:2000112	regulation of cellular macromolecule biosynthetic process	19_GO:0008152 metabolic process	-11	2.8	8.2	30182	594	999	55	5.5	0.72	596|940|1236|1801|1802|1984|2064|3609|5036|6134|6154|6169|6188|6191|6208|6301|6352|6895|6949|8662|8664|8890|8893|9452|9669|10131|10399|10585|10985|11340|22927|23016|23178|23404|23521|23587|26995|27335|51204|51335|51654|54859|55140|55226|55250|56623|60678|64410|79066|81554|92715|129563|196513|285367|340152	BCL2|CD28|CCR7|DPH1|DPH2|EIF5A|ERBB2|ILF3|PA2G4|RPL10|RPL26|RPL38|RPS3|RPS4X|RPS14|SARS1|CCL5|TARBP2|TCOF1|EIF3B|EIF3D|EIF2B4|EIF2B5|ITM2A|EIF5B|TRAP1|RACK1|POMT1|GCN1|EXOSC8|HABP4|EXOSC7|PASK|EXOSC2|RPL13A|ELP5|TRUB2|EIF3K|TACO1|NGRN|CDK5RAP1|ELP6|ELP3|NAT10|ELP2|INPP5E|EEFSEC|KLHL25|METTL16|RCC1L|DPH7|DIS3L2|DCP1B|RPUSD3|ZC3H12D	-8.6	MyList
GO Biological Processes	19	GO:0030490	maturation of SSU-rRNA	19_GO:0008152 metabolic process	-11	9	11	30182	54	999	16	1.6	0.4	4809|6202|6208|6217|6223|6227|8602|9277|23212|28987|55226|55272|57647|65095|90121|92856	SNU13|RPS8|RPS14|RPS16|RPS19|RPS21|NOP14|WDR46|RRS1|NOB1|NAT10|IMP3|DHX37|KRI1|TSR2|IMP4	-8.5	MyList
GO Biological Processes	19	GO:0050852	T cell receptor signaling pathway	19_GO:0002376 immune system process	-10	5.8	9.3	30182	109	999	21	2.1	0.45	100|784|915|916|917|919|925|926|940|2534|2625|3115|3123|3702|3932|5335|7535|8631|8890|8893|23180	ADA|CACNB3|CD3D|CD3E|CD3G|CD247|CD8A|CD8B|CD28|FYN|GATA3|HLA-DPB1|HLA-DRB1|ITK|LCK|PLCG1|ZAP70|SKAP1|EIF2B4|EIF2B5|RFTN1	-7.7	MyList
GO Biological Processes	19	GO:0006259	DNA metabolic process	19_GO:0008152 metabolic process	-9.9	2.4	7.5	30182	770	999	62	6.2	0.76	959|2547|2968|4221|4595|5245|5425|5442|5536|6188|6749|6832|7157|7374|7507|7737|8320|8607|8815|8882|9093|9112|9219|9941|9984|10039|10155|10919|27301|27339|27350|29086|29803|29997|50485|51149|51176|51368|51409|54433|54984|55651|55929|56160|56652|56893|57109|57820|64919|79621|79913|83743|84126|84153|118460|121642|140564|197370|221120|252969|283899|493861	CD40LG|XRCC6|GTF2H4|MEN1|MUTYH|PHB1|POLD2|POLRMT|PPP5C|RPS3|SSRP1|SUPV3L1|TP53|UNG|XPA|RNF113A|EOMES|RUVBL1|BANF1|ZPR1|DNAJA3|MTA1|MTA2|EXOG|THOC1|PARP3|TRIM28|EHMT2|APEX2|PRPF19|APOBEC3C|BABAM1|REPIN1|NOP53|SMARCAL1|MRNIP|LEF1|TEX264|HEMK1|GAR1|PINX1|NHP2|DMAP1|NSMCE3|TWNK|UBQLN4|REXO4|CCNB1IP1|BCL11B|RNASEH2B|ACTR5|GRWD1|ATRIP|RNASEH2C|EXOSC6|ALKBH2|APOBEC3D|NSMCE1|ALKBH3|NEIL2|INO80E|EID3	-7.4	MyList
GO Biological Processes	19	GO:0000027	ribosomal large subunit assembly	19_GO:0009987 cellular process	-9.8	13	11	30182	25	999	11	1.1	0.33	4839|6134|6135|6147|6169|22907|23212|29997|54475|55794|56342	NOP2|RPL10|RPL11|RPL23A|RPL38|DHX30|RRS1|NOP53|NLE1|DDX28|PPAN	-7.4	MyList
GO Biological Processes	19	GO:0002460	adaptive immune response based on somatic recombination of immune receptors built from immunoglobulin superfamily domains	19_GO:0002376 immune system process	-9.7	4.4	8.5	30182	177	999	26	2.6	0.5	100|925|939|959|972|975|2625|2794|3108|3113|3115|3123|3560|3575|4063|5245|5551|6097|7374|10068|23180|30009|50615|51176|114836|118460	ADA|CD8A|CD27|CD40LG|CD74|CD81|GATA3|GNL1|HLA-DMA|HLA-DPA1|HLA-DPB1|HLA-DRB1|IL2RB|IL7R|LY9|PHB1|PRF1|RORC|UNG|IL18BP|RFTN1|TBX21|IL21R|LEF1|SLAMF6|EXOSC6	-7.3	MyList
GO Biological Processes	19	GO:0045580	regulation of T cell differentiation	19_GO:0002376 immune system process	-9.5	4.4	8.4	30182	180	999	26	2.6	0.5	100|399|814|864|914|939|940|972|2064|2625|2648|3123|3575|6647|6932|7480|7535|9840|10125|30009|51176|51561|55274|56253|64410|84433	ADA|RHOH|CAMK4|RUNX3|CD2|CD27|CD28|CD74|ERBB2|GATA3|KAT2A|HLA-DRB1|IL7R|SOD1|TCF7|WNT10B|ZAP70|TESPA1|RASGRP1|TBX21|LEF1|IL23A|PHF10|CRTAM|KLHL25|CARD11	-7.1	MyList
GO Biological Processes	19	GO:0045619	regulation of lymphocyte differentiation	19_GO:0002376 immune system process	-9.3	4	8.1	30182	212	999	28	2.8	0.52	100|399|814|864|914|939|940|972|2064|2547|2625|2648|3123|3575|6647|6932|7480|7535|9840|10125|22806|30009|51176|51561|55274|56253|64410|84433	ADA|RHOH|CAMK4|RUNX3|CD2|CD27|CD28|CD74|ERBB2|XRCC6|GATA3|KAT2A|HLA-DRB1|IL7R|SOD1|TCF7|WNT10B|ZAP70|TESPA1|RASGRP1|IKZF3|TBX21|LEF1|IL23A|PHF10|CRTAM|KLHL25|CARD11	-6.9	MyList
GO Biological Processes	19	GO:0006397	mRNA processing	19_GO:0008152 metabolic process	-9.2	2.8	7.4	30182	467	999	44	4.4	0.65	4809|6626|6627|6631|6633|6636|6638|6936|7737|8189|8882|9238|9904|9984|10432|10450|10465|10898|10921|10929|22827|22927|23028|24148|25766|25804|25980|26121|26995|27079|27339|51593|54496|54960|55692|55702|57805|64852|79084|79706|80324|283989|285367|550643	SNU13|SNRPA|SNRPA1|SNRPC|SNRPD2|SNRPF|SNRPN|GCFC2|RNF113A|SYMPK|ZPR1|TBRG4|RBM19|THOC1|RBM14|PPIE|PPIH|CPSF4|RNPS1|SRSF8|PUF60|HABP4|KDM1A|PRPF6|PRPF40B|LSM4|AAR2|PRPF31|TRUB2|RPUSD2|PRPF19|SRRT|PRMT7|GEMIN8|LUC7L|YJU2|CCAR2|TUT1|WDR77|PRKRIP1|PUS1|TSEN54|RPUSD3|NBDY	-6.8	MyList
GO Biological Processes	19	GO:0008033	tRNA processing	19_GO:0008152 metabolic process	-9.2	4.9	8.5	30182	135	999	22	2.2	0.46	6301|10667|11180|23587|24140|26995|51367|51654|54859|55140|55226|55250|55621|55687|57505|60528|64118|80324|81605|81890|84705|283989	SARS1|FARS2|WDR6|ELP5|FTSJ1|TRUB2|POP5|CDK5RAP1|ELP6|ELP3|NAT10|ELP2|TRMT1|TRMU|AARS2|ELAC2|DUS1L|PUS1|URM1|QTRT1|GTPBP3|TSEN54	-6.8	MyList
GO Biological Processes	19	GO:0000154	rRNA modification	19_GO:0008152 metabolic process	-9	10	10	30182	36	999	12	1.2	0.34	2091|4839|10436|27079|54433|55178|55226|55651|79066|79922|114049|117246	FBL|NOP2|EMG1|RPUSD2|GAR1|MRM3|NAT10|NHP2|METTL16|MRM1|BUD23|FTSJ3	-6.6	MyList
GO Biological Processes	19	GO:0034655	nucleobase-containing compound catabolic process	19_GO:0008152 metabolic process	-8.8	3.4	7.6	30182	282	999	32	3.2	0.56	100|955|2592|3094|3704|6832|7374|8882|9941|10921|11340|23016|23098|23293|23404|23644|23708|25804|27350|51013|57109|60528|79066|79621|84153|118460|129563|140564|196513|252969|340152|550643	ADA|ENTPD6|GALT|HINT1|ITPA|SUPV3L1|UNG|ZPR1|EXOG|RNPS1|EXOSC8|EXOSC7|SARM1|SMG6|EXOSC2|EDC4|GSPT2|LSM4|APOBEC3C|EXOSC1|REXO4|ELAC2|METTL16|RNASEH2B|RNASEH2C|EXOSC6|DIS3L2|APOBEC3D|DCP1B|NEIL2|ZC3H12D|NBDY	-6.4	MyList
GO Biological Processes	19	GO:0043414	macromolecule methylation	19_GO:0008152 metabolic process	-8.8	3.5	7.6	30182	267	999	31	3.1	0.55	2091|4221|4839|6633|6636|8320|9219|9739|10155|10322|10436|10919|11180|24140|51409|51451|54496|55178|55621|55929|64754|79066|79084|79918|79922|84705|85002|91272|114049|117246|196483	FBL|MEN1|NOP2|SNRPD2|SNRPF|EOMES|MTA2|SETD1A|TRIM28|SMYD5|EMG1|EHMT2|WDR6|FTSJ1|HEMK1|LCMT1|PRMT7|MRM3|TRMT1|DMAP1|SMYD3|METTL16|WDR77|SETD6|MRM1|GTPBP3|FAM86B1|BOD1|BUD23|FTSJ3|EEF2KMT	-6.4	MyList
GO Biological Processes	19	GO:0032259	methylation	19_GO:0008152 metabolic process	-8.8	3.3	7.5	30182	314	999	34	3.4	0.57	2091|4221|4839|6633|6636|8320|9219|9739|10155|10322|10436|10919|11180|23378|24140|51409|51451|51490|54496|55178|55621|55929|64745|64754|79066|79084|79918|79922|84705|85002|91272|114049|117246|196483	FBL|MEN1|NOP2|SNRPD2|SNRPF|EOMES|MTA2|SETD1A|TRIM28|SMYD5|EMG1|EHMT2|WDR6|RRP8|FTSJ1|HEMK1|LCMT1|SPOUT1|PRMT7|MRM3|TRMT1|DMAP1|METTL17|SMYD3|METTL16|WDR77|SETD6|MRM1|GTPBP3|FAM86B1|BOD1|BUD23|FTSJ3|EEF2KMT	-6.4	MyList
GO Biological Processes	19	GO:0050851	antigen receptor-mediated signaling pathway	19_GO:0002376 immune system process	-8.7	4.5	8	30182	155	999	23	2.3	0.47	100|596|784|915|916|917|919|925|926|940|2534|2625|3115|3123|3702|3932|4773|5335|7535|8631|8890|8893|23180	ADA|BCL2|CACNB3|CD3D|CD3E|CD3G|CD247|CD8A|CD8B|CD28|FYN|GATA3|HLA-DPB1|HLA-DRB1|ITK|LCK|NFATC2|PLCG1|ZAP70|SKAP1|EIF2B4|EIF2B5|RFTN1	-6.4	MyList
KEGG Pathway	24	hsa05340	Primary immunodeficiency		-8.7	9.5	9.7	30182	38	999	12	1.2	0.34	100|915|916|920|925|926|959|3575|3932|7374|7535|29851	ADA|CD3D|CD3E|CD4|CD8A|CD8B|CD40LG|IL7R|LCK|UNG|ZAP70|ICOS	-6.3	MyList
GO Biological Processes	19	GO:0000466	maturation of 5.8S rRNA from tricistronic rRNA transcript (SSU-rRNA, 5.8S rRNA, LSU-rRNA)	19_GO:0008152 metabolic process	-8.5	12	10	30182	25	999	10	1	0.31	6227|8602|11340|23016|23212|23404|23481|65095|79033|117246	RPS21|NOP14|EXOSC8|EXOSC7|RRS1|EXOSC2|PES1|KRI1|ERI3|FTSJ3	-6.2	MyList
GO Biological Processes	19	GO:0045061	thymic T cell selection	19_GO:0002376 immune system process	-8.5	14	11	30182	19	999	9	0.9	0.3	915|916|917|940|972|1236|2625|7535|84433	CD3D|CD3E|CD3G|CD28|CD74|CCR7|GATA3|ZAP70|CARD11	-6.2	MyList
GO Biological Processes	19	GO:0002252	immune effector process	19_GO:0002376 immune system process	-8.5	3	7.2	30182	389	999	38	3.8	0.61	100|914|925|939|959|972|975|2534|2625|2794|3108|3113|3115|3123|3560|3575|4063|4068|4221|5551|6097|6194|6504|7157|7374|8320|9452|9678|10125|22914|23180|27040|30009|50615|51176|55846|114836|118460	ADA|CD2|CD8A|CD27|CD40LG|CD74|CD81|FYN|GATA3|GNL1|HLA-DMA|HLA-DPA1|HLA-DPB1|HLA-DRB1|IL2RB|IL7R|LY9|SH2D1A|MEN1|PRF1|RORC|RPS6|SLAMF1|TP53|UNG|EOMES|ITM2A|PHF14|RASGRP1|KLRK1|RFTN1|LAT|TBX21|IL21R|LEF1|ITFG2|SLAMF6|EXOSC6	-6.1	MyList
GO Biological Processes	19	GO:0032543	mitochondrial translation	19_GO:0008152 metabolic process	-8.4	5.2	8.1	30182	111	999	19	1.9	0.43	3035|26589|28973|51069|51116|51373|51642|54460|57505|64432|64928|64949|64965|64969|65005|65008|78988|79590|84545	HARS1|MRPL46|MRPS18B|MRPL2|MRPS2|MRPS17|MRPL48|MRPS21|AARS2|MRPS25|MRPL14|MRPS26|MRPS9|MRPS5|MRPL9|MRPL1|MRPL57|MRPL24|MRPL43	-6	MyList
KEGG Pathway	24	hsa05235	PD-L1 expression and PD-1 checkpoint pathway in cancer		-8.3	5.8	8.3	30182	89	999	17	1.7	0.41	915|916|917|919|920|940|3932|4772|4773|5296|5335|5533|5588|5600|7535|10125|27040	CD3D|CD3E|CD3G|CD247|CD4|CD28|LCK|NFATC1|NFATC2|PIK3R2|PLCG1|PPP3CC|PRKCQ|MAPK11|ZAP70|RASGRP1|LAT	-6	MyList
GO Biological Processes	19	GO:0031295	T cell costimulation	19_GO:0002376 immune system process	-8.3	8.8	9.3	30182	41	999	12	1.2	0.34	916|921|940|959|975|1947|2534|3932|11126|22914|29851|84433	CD3E|CD5|CD28|CD40LG|CD81|EFNB1|FYN|LCK|CD160|KLRK1|ICOS|CARD11	-6	MyList
GO Biological Processes	19	GO:0050778	positive regulation of immune response	19_GO:0002376 immune system process	-8.2	2.5	6.8	30182	613	999	50	5	0.69	100|596|661|784|915|916|917|919|920|925|926|940|972|975|1236|2534|2547|2625|3115|3123|3702|3932|4049|4773|5245|5335|5588|6188|6223|6352|6504|7535|8631|8890|8893|9840|10125|10432|11126|22914|23180|30009|51561|56253|84433|114836|118460|149628|259197|340061	ADA|BCL2|POLR3D|CACNB3|CD3D|CD3E|CD3G|CD247|CD4|CD8A|CD8B|CD28|CD74|CD81|CCR7|FYN|XRCC6|GATA3|HLA-DPB1|HLA-DRB1|ITK|LCK|LTA|NFATC2|PHB1|PLCG1|PRKCQ|RPS3|RPS19|CCL5|SLAMF1|ZAP70|SKAP1|EIF2B4|EIF2B5|TESPA1|RASGRP1|RBM14|CD160|KLRK1|RFTN1|TBX21|IL23A|CRTAM|CARD11|SLAMF6|EXOSC6|PYHIN1|NCR3|STING1	-5.9	MyList
GO Biological Processes	19	GO:0006974	cellular response to DNA damage stimulus	19_GO:0050896 response to stimulus	-8.1	2.3	6.6	30182	736	999	56	5.6	0.73	322|596|2547|2794|2968|4221|4595|4609|4773|5425|5536|6154|6188|6749|7023|7157|7374|7507|7737|8607|9112|9739|10039|10155|22880|23028|27301|27339|29086|29965|29997|50485|51149|51368|51499|55929|56160|56893|57109|57521|57659|57805|64782|79073|79621|79791|79913|84126|84153|121642|144097|197370|221120|252969|283899|493861	APBB1|BCL2|XRCC6|GNL1|GTF2H4|MEN1|MUTYH|MYC|NFATC2|POLD2|PPP5C|RPL26|RPS3|SSRP1|TFAP4|TP53|UNG|XPA|RNF113A|RUVBL1|MTA1|SETD1A|PARP3|TRIM28|MORC2|KDM1A|APEX2|PRPF19|BABAM1|CDIP1|NOP53|SMARCAL1|MRNIP|TEX264|TRIAP1|DMAP1|NSMCE3|UBQLN4|REXO4|RPTOR|ZBTB4|CCAR2|AEN|TMEM109|RNASEH2B|FBXO31|ACTR5|ATRIP|RNASEH2C|ALKBH2|SPINDOC|NSMCE1|ALKBH3|NEIL2|INO80E|EID3	-5.8	MyList
GO Biological Processes	19	GO:0046632	alpha-beta T cell differentiation	19_GO:0002376 immune system process	-8	6.4	8.4	30182	71	999	15	1.5	0.38	100|596|2625|2841|3702|4063|4221|6097|6146|7535|8320|30009|51176|64919|114836	ADA|BCL2|GATA3|GPR18|ITK|LY9|MEN1|RORC|RPL22|ZAP70|EOMES|TBX21|LEF1|BCL11B|SLAMF6	-5.7	MyList
GO Biological Processes	19	GO:0031294	lymphocyte costimulation	19_GO:0002376 immune system process	-8	8.4	9	30182	43	999	12	1.2	0.34	916|921|940|959|975|1947|2534|3932|11126|22914|29851|84433	CD3E|CD5|CD28|CD40LG|CD81|EFNB1|FYN|LCK|CD160|KLRK1|ICOS|CARD11	-5.7	MyList
GO Biological Processes	19	GO:0006400	tRNA modification	19_GO:0008152 metabolic process	-7.9	5.4	8	30182	95	999	17	1.7	0.41	6301|11180|23587|24140|51654|54859|55140|55226|55250|55621|55687|57505|64118|80324|81605|81890|84705	SARS1|WDR6|ELP5|FTSJ1|CDK5RAP1|ELP6|ELP3|NAT10|ELP2|TRMT1|TRMU|AARS2|DUS1L|PUS1|URM1|QTRT1|GTPBP3	-5.6	MyList
GO Biological Processes	19	GO:0000460	maturation of 5.8S rRNA	19_GO:0008152 metabolic process	-7.9	9.2	9.1	30182	36	999	11	1.1	0.33	6227|8602|11340|23016|23212|23404|23481|65095|79033|81887|117246	RPS21|NOP14|EXOSC8|EXOSC7|RRS1|EXOSC2|PES1|KRI1|ERI3|LAS1L|FTSJ3	-5.6	MyList
GO Biological Processes	19	GO:0050671	positive regulation of lymphocyte proliferation	19_GO:0002376 immune system process	-7.8	4.4	7.5	30182	145	999	21	2.1	0.45	100|596|916|923|940|959|972|975|1725|1947|3113|3115|4773|5588|6188|6352|6504|7535|9093|51561|84433	ADA|BCL2|CD3E|CD6|CD28|CD40LG|CD74|CD81|DHPS|EFNB1|HLA-DPA1|HLA-DPB1|NFATC2|PRKCQ|RPS3|CCL5|SLAMF1|ZAP70|DNAJA3|IL23A|CARD11	-5.6	MyList
GO Biological Processes	19	GO:0019439	aromatic compound catabolic process	19_GO:0008152 metabolic process	-7.8	3	6.9	30182	343	999	34	3.4	0.57	100|955|2053|2592|3094|3704|5860|6832|7374|8882|9941|10921|11340|23016|23098|23293|23404|23644|23708|25804|27350|51013|57109|60528|79066|79621|84153|118460|129563|140564|196513|252969|340152|550643	ADA|ENTPD6|EPHX2|GALT|HINT1|ITPA|QDPR|SUPV3L1|UNG|ZPR1|EXOG|RNPS1|EXOSC8|EXOSC7|SARM1|SMG6|EXOSC2|EDC4|GSPT2|LSM4|APOBEC3C|EXOSC1|REXO4|ELAC2|METTL16|RNASEH2B|RNASEH2C|EXOSC6|DIS3L2|APOBEC3D|DCP1B|NEIL2|ZC3H12D|NBDY	-5.5	MyList
GO Biological Processes	19	GO:0000469	cleavage involved in rRNA processing	19_GO:0008152 metabolic process	-7.8	10	9.4	30182	29	999	10	1	0.31	6227|8602|11340|23016|23212|23404|28987|55651|65095|79033	RPS21|NOP14|EXOSC8|EXOSC7|RRS1|EXOSC2|NOB1|NHP2|KRI1|ERI3	-5.5	MyList
GO Biological Processes	19	GO:0032946	positive regulation of mononuclear cell proliferation	19_GO:0048518 positive regulation of biological process	-7.7	4.3	7.4	30182	148	999	21	2.1	0.45	100|596|916|923|940|959|972|975|1725|1947|3113|3115|4773|5588|6188|6352|6504|7535|9093|51561|84433	ADA|BCL2|CD3E|CD6|CD28|CD40LG|CD74|CD81|DHPS|EFNB1|HLA-DPA1|HLA-DPB1|NFATC2|PRKCQ|RPS3|CCL5|SLAMF1|ZAP70|DNAJA3|IL23A|CARD11	-5.4	MyList
GO Biological Processes	19	GO:0046651	lymphocyte proliferation	19_GO:0002376 immune system process	-7.7	4.7	7.6	30182	122	999	19	1.9	0.43	100|596|916|940|959|1947|2064|2534|3575|3615|5588|6194|6504|7157|9047|10125|51176|51561|84433	ADA|BCL2|CD3E|CD28|CD40LG|EFNB1|ERBB2|FYN|IL7R|IMPDH2|PRKCQ|RPS6|SLAMF1|TP53|SH2D2A|RASGRP1|LEF1|IL23A|CARD11	-5.4	MyList
KEGG Pathway	24	hsa05321	Inflammatory bowel disease		-7.7	6.5	8.2	30182	65	999	14	1.4	0.37	2625|3108|3113|3115|3123|4088|4094|4772|6097|6775|7043|30009|50615|51561	GATA3|HLA-DMA|HLA-DPA1|HLA-DPB1|HLA-DRB1|SMAD3|MAF|NFATC1|RORC|STAT4|TGFB3|TBX21|IL21R|IL23A	-5.4	MyList
GO Biological Processes	19	GO:0043368	positive T cell selection	19_GO:0002376 immune system process	-7.6	10	9.2	30182	30	999	10	1	0.31	596|915|916|917|972|4063|7535|30009|64919|114836	BCL2|CD3D|CD3E|CD3G|CD74|LY9|ZAP70|TBX21|BCL11B|SLAMF6	-5.4	MyList
GO Biological Processes	19	GO:0000462	maturation of SSU-rRNA from tricistronic rRNA transcript (SSU-rRNA, 5.8S rRNA, LSU-rRNA)	19_GO:0008152 metabolic process	-7.6	8.7	8.8	30182	38	999	11	1.1	0.33	6202|6208|6217|6223|6227|8602|9277|23212|57647|65095|90121	RPS8|RPS14|RPS16|RPS19|RPS21|NOP14|WDR46|RRS1|DHX37|KRI1|TSR2	-5.3	MyList
GO Biological Processes	19	GO:1902105	regulation of leukocyte differentiation	19_GO:0002376 immune system process	-7.5	3	6.7	30182	319	999	32	3.2	0.56	100|399|814|864|914|920|939|940|972|2064|2547|2625|2648|3123|3575|4609|6647|6932|7480|7535|8111|9840|10125|22806|30009|51176|51561|55274|56253|64410|84433|140685	ADA|RHOH|CAMK4|RUNX3|CD2|CD4|CD27|CD28|CD74|ERBB2|XRCC6|GATA3|KAT2A|HLA-DRB1|IL7R|MYC|SOD1|TCF7|WNT10B|ZAP70|GPR68|TESPA1|RASGRP1|IKZF3|TBX21|LEF1|IL23A|PHF10|CRTAM|KLHL25|CARD11|ZBTB46	-5.3	MyList
GO Biological Processes	19	GO:0032943	mononuclear cell proliferation	19_GO:0009987 cellular process	-7.4	4.6	7.4	30182	126	999	19	1.9	0.43	100|596|916|940|959|1947|2064|2534|3575|3615|5588|6194|6504|7157|9047|10125|51176|51561|84433	ADA|BCL2|CD3E|CD28|CD40LG|EFNB1|ERBB2|FYN|IL7R|IMPDH2|PRKCQ|RPS6|SLAMF1|TP53|SH2D2A|RASGRP1|LEF1|IL23A|CARD11	-5.2	MyList
GO Biological Processes	19	GO:0046700	heterocycle catabolic process	19_GO:0008152 metabolic process	-7.4	3	6.7	30182	322	999	32	3.2	0.56	100|955|2592|3094|3704|6832|7374|8882|9941|10921|11340|23016|23098|23293|23404|23644|23708|25804|27350|51013|57109|60528|79066|79621|84153|118460|129563|140564|196513|252969|340152|550643	ADA|ENTPD6|GALT|HINT1|ITPA|SUPV3L1|UNG|ZPR1|EXOG|RNPS1|EXOSC8|EXOSC7|SARM1|SMG6|EXOSC2|EDC4|GSPT2|LSM4|APOBEC3C|EXOSC1|REXO4|ELAC2|METTL16|RNASEH2B|RNASEH2C|EXOSC6|DIS3L2|APOBEC3D|DCP1B|NEIL2|ZC3H12D|NBDY	-5.2	MyList
GO Biological Processes	19	GO:0044270	cellular nitrogen compound catabolic process	19_GO:0008152 metabolic process	-7.4	3	6.6	30182	324	999	32	3.2	0.56	100|955|2592|3094|3704|6832|7374|8882|9941|10921|11340|23016|23098|23293|23404|23644|23708|25804|27350|51013|57109|60528|79066|79621|84153|118460|129563|140564|196513|252969|340152|550643	ADA|ENTPD6|GALT|HINT1|ITPA|SUPV3L1|UNG|ZPR1|EXOG|RNPS1|EXOSC8|EXOSC7|SARM1|SMG6|EXOSC2|EDC4|GSPT2|LSM4|APOBEC3C|EXOSC1|REXO4|ELAC2|METTL16|RNASEH2B|RNASEH2C|EXOSC6|DIS3L2|APOBEC3D|DCP1B|NEIL2|ZC3H12D|NBDY	-5.1	MyList
GO Biological Processes	19	GO:0002250	adaptive immune response	19_GO:0002376 immune system process	-7.2	2.4	6.3	30182	581	999	46	4.6	0.66	100|814|915|916|917|919|920|923|925|926|939|959|972|975|2534|2625|2794|3108|3113|3115|3123|3560|3575|3702|4063|4068|5245|5551|6097|6504|7374|7535|8320|8631|10068|11126|22914|23180|27040|27240|30009|50615|51176|114836|118460|255231	ADA|CAMK4|CD3D|CD3E|CD3G|CD247|CD4|CD6|CD8A|CD8B|CD27|CD40LG|CD74|CD81|FYN|GATA3|GNL1|HLA-DMA|HLA-DPA1|HLA-DPB1|HLA-DRB1|IL2RB|IL7R|ITK|LY9|SH2D1A|PHB1|PRF1|RORC|SLAMF1|UNG|ZAP70|EOMES|SKAP1|IL18BP|CD160|KLRK1|RFTN1|LAT|SIT1|TBX21|IL21R|LEF1|SLAMF6|EXOSC6|MCOLN2	-5	MyList
GO Biological Processes	19	GO:0042102	positive regulation of T cell proliferation	19_GO:0002376 immune system process	-7.2	4.9	7.4	30182	105	999	17	1.7	0.41	916|923|940|959|975|1725|1947|3113|3115|5588|6188|6352|6504|7535|9093|51561|84433	CD3E|CD6|CD28|CD40LG|CD81|DHPS|EFNB1|HLA-DPA1|HLA-DPB1|PRKCQ|RPS3|CCL5|SLAMF1|ZAP70|DNAJA3|IL23A|CARD11	-5	MyList
GO Biological Processes	19	GO:2001242	regulation of intrinsic apoptotic signaling pathway	19_GO:0023052 signaling	-7.1	3.8	6.9	30182	173	999	22	2.2	0.46	596|972|1984|3932|4609|6135|6154|6188|6279|6647|7157|8725|10131|10399|10961|22954|23028|26155|51499|57805|79156|114971	BCL2|CD74|EIF5A|LCK|MYC|RPL11|RPL26|RPS3|S100A8|SOD1|TP53|URI1|TRAP1|RACK1|ERP29|TRIM32|KDM1A|NOC2L|TRIAP1|CCAR2|PLEKHF1|PTPMT1	-4.9	MyList
GO Biological Processes	19	GO:0000398	mRNA splicing, via spliceosome	19_GO:0008152 metabolic process	-7.1	3.2	6.6	30182	267	999	28	2.8	0.52	4809|6626|6627|6631|6633|6636|6638|6936|7737|9904|10432|10450|10465|10921|10929|22827|23028|24148|25766|25804|25980|26121|27339|54496|54960|55692|55702|79084	SNU13|SNRPA|SNRPA1|SNRPC|SNRPD2|SNRPF|SNRPN|GCFC2|RNF113A|RBM19|RBM14|PPIE|PPIH|RNPS1|SRSF8|PUF60|KDM1A|PRPF6|PRPF40B|LSM4|AAR2|PRPF31|PRPF19|PRMT7|GEMIN8|LUC7L|YJU2|WDR77	-4.9	MyList
GO Biological Processes	19	GO:0000377	RNA splicing, via transesterification reactions with bulged adenosine as nucleophile	19_GO:0008152 metabolic process	-7.1	3.2	6.6	30182	267	999	28	2.8	0.52	4809|6626|6627|6631|6633|6636|6638|6936|7737|9904|10432|10450|10465|10921|10929|22827|23028|24148|25766|25804|25980|26121|27339|54496|54960|55692|55702|79084	SNU13|SNRPA|SNRPA1|SNRPC|SNRPD2|SNRPF|SNRPN|GCFC2|RNF113A|RBM19|RBM14|PPIE|PPIH|RNPS1|SRSF8|PUF60|KDM1A|PRPF6|PRPF40B|LSM4|AAR2|PRPF31|PRPF19|PRMT7|GEMIN8|LUC7L|YJU2|WDR77	-4.9	MyList
GO Biological Processes	19	GO:1901361	organic cyclic compound catabolic process	19_GO:0008152 metabolic process	-7	2.8	6.4	30182	370	999	34	3.4	0.57	100|955|2053|2592|3094|3704|5860|6832|7374|8882|9941|10921|11340|23016|23098|23293|23404|23644|23708|25804|27350|51013|57109|60528|79066|79621|84153|118460|129563|140564|196513|252969|340152|550643	ADA|ENTPD6|EPHX2|GALT|HINT1|ITPA|QDPR|SUPV3L1|UNG|ZPR1|EXOG|RNPS1|EXOSC8|EXOSC7|SARM1|SMG6|EXOSC2|EDC4|GSPT2|LSM4|APOBEC3C|EXOSC1|REXO4|ELAC2|METTL16|RNASEH2B|RNASEH2C|EXOSC6|DIS3L2|APOBEC3D|DCP1B|NEIL2|ZC3H12D|NBDY	-4.8	MyList
GO Biological Processes	19	GO:0140694	non-membrane-bounded organelle assembly	19_GO:0009987 cellular process	-7	2.9	6.4	30182	319	999	31	3.1	0.55	1731|3921|4839|6134|6135|6147|6169|6188|6208|6223|6228|6232|8086|10432|22907|23212|23354|25804|26284|27341|29997|51116|51335|54475|55794|56342|57647|80152|85378|90990|130916	SEPTIN1|RPSA|NOP2|RPL10|RPL11|RPL23A|RPL38|RPS3|RPS14|RPS19|RPS23|RPS27|AAAS|RBM14|DHX30|RRS1|HAUS5|LSM4|ERAL1|RRP7A|NOP53|MRPS2|NGRN|NLE1|DDX28|PPAN|DHX37|CENPT|TUBGCP6|KIFC2|MTERF4	-4.8	MyList
GO Biological Processes	19	GO:0000375	RNA splicing, via transesterification reactions	19_GO:0008152 metabolic process	-6.9	3.1	6.5	30182	271	999	28	2.8	0.52	4809|6626|6627|6631|6633|6636|6638|6936|7737|9904|10432|10450|10465|10921|10929|22827|23028|24148|25766|25804|25980|26121|27339|54496|54960|55692|55702|79084	SNU13|SNRPA|SNRPA1|SNRPC|SNRPD2|SNRPF|SNRPN|GCFC2|RNF113A|RBM19|RBM14|PPIE|PPIH|RNPS1|SRSF8|PUF60|KDM1A|PRPF6|PRPF40B|LSM4|AAR2|PRPF31|PRPF19|PRMT7|GEMIN8|LUC7L|YJU2|WDR77	-4.7	MyList
GO Biological Processes	19	GO:0050856	regulation of T cell receptor signaling pathway	19_GO:0002376 immune system process	-6.9	7.6	8	30182	44	999	11	1.1	0.33	100|975|1236|3932|4068|6188|9840|11126|53347|79037|84433	ADA|CD81|CCR7|LCK|SH2D1A|RPS3|TESPA1|CD160|UBASH3A|PVRIG|CARD11	-4.7	MyList
GO Biological Processes	19	GO:0008380	RNA splicing	19_GO:0008152 metabolic process	-6.8	2.7	6.2	30182	394	999	35	3.5	0.58	4809|6626|6627|6631|6633|6636|6638|6936|7737|8882|9904|9984|10432|10450|10465|10921|10929|22827|22927|23028|24148|25766|25804|25980|26121|27339|54496|54960|55692|55702|57805|79084|79706|80324|283989	SNU13|SNRPA|SNRPA1|SNRPC|SNRPD2|SNRPF|SNRPN|GCFC2|RNF113A|ZPR1|RBM19|THOC1|RBM14|PPIE|PPIH|RNPS1|SRSF8|PUF60|HABP4|KDM1A|PRPF6|PRPF40B|LSM4|AAR2|PRPF31|PRPF19|PRMT7|GEMIN8|LUC7L|YJU2|CCAR2|WDR77|PRKRIP1|PUS1|TSEN54	-4.6	MyList
GO Biological Processes	19	GO:0070665	positive regulation of leukocyte proliferation	19_GO:0048518 positive regulation of biological process	-6.8	3.8	6.7	30182	166	999	21	2.1	0.45	100|596|916|923|940|959|972|975|1725|1947|3113|3115|4773|5588|6188|6352|6504|7535|9093|51561|84433	ADA|BCL2|CD3E|CD6|CD28|CD40LG|CD74|CD81|DHPS|EFNB1|HLA-DPA1|HLA-DPB1|NFATC2|PRKCQ|RPS3|CCL5|SLAMF1|ZAP70|DNAJA3|IL23A|CARD11	-4.6	MyList
GO Biological Processes	19	GO:0090305	nucleic acid phosphodiester bond hydrolysis	19_GO:0008152 metabolic process	-6.7	3.2	6.4	30182	244	999	26	2.6	0.5	5442|6227|8602|9941|10898|11340|23016|23212|23293|23404|23644|27301|28987|51367|55651|57109|60314|60528|64782|64852|65095|79033|81887|129563|196513|340152	POLRMT|RPS21|NOP14|EXOG|CPSF4|EXOSC8|EXOSC7|RRS1|SMG6|EXOSC2|EDC4|APEX2|NOB1|POP5|NHP2|REXO4|MYG1|ELAC2|AEN|TUT1|KRI1|ERI3|LAS1L|DIS3L2|DCP1B|ZC3H12D	-4.6	MyList
GO Biological Processes	19	GO:0018205	peptidyl-lysine modification	19_GO:0008152 metabolic process	-6.7	3	6.3	30182	294	999	29	2.9	0.53	322|1725|2648|3094|4221|5905|7737|8320|8464|8607|9739|10055|10155|10322|10609|10919|51176|55929|56160|57325|64754|79829|79918|83637|85002|91272|196483|197370|493861	APBB1|DHPS|KAT2A|HINT1|MEN1|RANGAP1|RNF113A|EOMES|SUPT3H|RUVBL1|SETD1A|SAE1|TRIM28|SMYD5|P3H4|EHMT2|LEF1|DMAP1|NSMCE3|KAT14|SMYD3|NAA40|SETD6|ZMIZ2|FAM86B1|BOD1|EEF2KMT|NSMCE1|EID3	-4.5	MyList
GO Biological Processes	19	GO:0002429	immune response-activating cell surface receptor signaling pathway	19_GO:0002376 immune system process	-6.7	3.3	6.4	30182	230	999	25	2.5	0.49	100|596|784|915|916|917|919|925|926|940|2534|2625|3115|3123|3702|3932|4773|5335|7535|8631|8890|8893|22914|23180|259197	ADA|BCL2|CACNB3|CD3D|CD3E|CD3G|CD247|CD8A|CD8B|CD28|FYN|GATA3|HLA-DPB1|HLA-DRB1|ITK|LCK|NFATC2|PLCG1|ZAP70|SKAP1|EIF2B4|EIF2B5|KLRK1|RFTN1|NCR3	-4.5	MyList
GO Biological Processes	19	GO:0002449	lymphocyte mediated immunity	19_GO:0002376 immune system process	-6.6	3.7	6.6	30182	170	999	21	2.1	0.45	914|925|939|959|972|975|2625|2794|3108|3113|3115|3123|3560|3575|4068|5551|7374|22914|23180|50615|118460	CD2|CD8A|CD27|CD40LG|CD74|CD81|GATA3|GNL1|HLA-DMA|HLA-DPA1|HLA-DPB1|HLA-DRB1|IL2RB|IL7R|SH2D1A|PRF1|UNG|KLRK1|RFTN1|IL21R|EXOSC6	-4.5	MyList
GO Biological Processes	19	GO:0070229	negative regulation of lymphocyte apoptotic process	19_GO:0048519 negative regulation of biological process	-6.5	8	7.9	30182	38	999	10	1	0.31	100|596|939|972|3575|5588|6352|26155|64919|94103	ADA|BCL2|CD27|CD74|IL7R|PRKCQ|CCL5|NOC2L|BCL11B|ORMDL3	-4.4	MyList
GO Biological Processes	19	GO:0070661	leukocyte proliferation	19_GO:0009987 cellular process	-6.5	4	6.6	30182	144	999	19	1.9	0.43	100|596|916|940|959|1947|2064|2534|3575|3615|5588|6194|6504|7157|9047|10125|51176|51561|84433	ADA|BCL2|CD3E|CD28|CD40LG|EFNB1|ERBB2|FYN|IL7R|IMPDH2|PRKCQ|RPS6|SLAMF1|TP53|SH2D2A|RASGRP1|LEF1|IL23A|CARD11	-4.4	MyList
GO Biological Processes	19	GO:0071345	cellular response to cytokine stimulus	19_GO:0050896 response to stimulus	-6.5	2.1	5.7	30182	719	999	51	5.1	0.7	356|471|587|643|920|972|1019|1234|1236|1984|2625|2648|2671|3113|3560|3575|3590|3615|4772|4882|5214|5245|5600|5826|5916|6122|6188|6217|6352|6775|6846|6932|7157|7185|7188|7327|8717|8718|9618|9806|10068|10755|23521|26119|29965|50615|51176|55627|149628|149951|340061	FASLG|ATIC|BCAT2|CXCR5|CD4|CD74|CDK4|CCR5|CCR7|EIF5A|GATA3|KAT2A|GFER|HLA-DPA1|IL2RB|IL7R|IL11RA|IMPDH2|NFATC1|NPR2|PFKP|PHB1|MAPK11|ABCD4|RARG|RPL3|RPS3|RPS16|CCL5|STAT4|XCL2|TCF7|TP53|TRAF1|TRAF5|UBE2G2|TRADD|TNFRSF25|TRAF4|SPOCK2|IL18BP|GIPC1|RPL13A|LDLRAP1|CDIP1|IL21R|LEF1|SMPD4|PYHIN1|COMMD7|STING1	-4.3	MyList
GO Biological Processes	19	GO:0051052	regulation of DNA metabolic process	19_GO:0008152 metabolic process	-6.4	2.3	5.8	30182	541	999	42	4.2	0.63	940|2625|2648|2671|3001|3575|4221|4609|4931|5588|6188|7157|7203|8464|8607|9984|10039|10155|10574|10575|10919|23028|23175|23293|25792|25970|29086|30009|50485|51149|54984|55226|55274|55929|56160|56893|79913|84126|118460|197370|283899|493861	CD28|GATA3|KAT2A|GFER|GZMA|IL7R|MEN1|MYC|NVL|PRKCQ|RPS3|TP53|CCT3|SUPT3H|RUVBL1|THOC1|PARP3|TRIM28|CCT7|CCT4|EHMT2|KDM1A|LPIN1|SMG6|CIZ1|SH2B1|BABAM1|TBX21|SMARCAL1|MRNIP|PINX1|NAT10|PHF10|DMAP1|NSMCE3|UBQLN4|ACTR5|ATRIP|EXOSC6|NSMCE1|INO80E|EID3	-4.3	MyList
GO Biological Processes	19	GO:0002098	tRNA wobble uridine modification	19_GO:0008152 metabolic process	-6.4	13	9	30182	16	999	7	0.7	0.26	23587|54859|55140|55250|55687|81605|84705	ELP5|ELP6|ELP3|ELP2|TRMU|URM1|GTPBP3	-4.3	MyList
GO Biological Processes	19	GO:0050862	positive regulation of T cell receptor signaling pathway	19_GO:0002376 immune system process	-6.4	13	9	30182	16	999	7	0.7	0.26	100|975|1236|3932|6188|9840|84433	ADA|CD81|CCR7|LCK|RPS3|TESPA1|CARD11	-4.3	MyList
KEGG Pathway	24	hsa05166	Human T-cell leukemia virus 1 infection		-6.4	3.3	6.3	30182	222	999	24	2.4	0.48	915|916|917|920|1019|2648|3108|3113|3115|3123|3560|3932|4049|4088|4488|4609|4772|4773|5296|5533|7043|7157|9020|23373	CD3D|CD3E|CD3G|CD4|CDK4|KAT2A|HLA-DMA|HLA-DPA1|HLA-DPB1|HLA-DRB1|IL2RB|LCK|LTA|SMAD3|MSX2|MYC|NFATC1|NFATC2|PIK3R2|PPP3CC|TGFB3|TP53|MAP3K14|CRTC1	-4.3	MyList
GO Biological Processes	19	GO:0006401	RNA catabolic process	19_GO:0008152 metabolic process	-6.4	3.8	6.5	30182	161	999	20	2	0.44	6832|8882|10921|11340|23016|23293|23404|23644|23708|25804|51013|60528|79066|79621|84153|118460|129563|196513|340152|550643	SUPV3L1|ZPR1|RNPS1|EXOSC8|EXOSC7|SMG6|EXOSC2|EDC4|GSPT2|LSM4|EXOSC1|ELAC2|METTL16|RNASEH2B|RNASEH2C|EXOSC6|DIS3L2|DCP1B|ZC3H12D|NBDY	-4.3	MyList
GO Biological Processes	19	GO:1901796	regulation of signal transduction by p53 class mediator	19_GO:0023052 signaling	-6.4	4.6	6.8	30182	106	999	16	1.6	0.4	596|972|1984|4609|4839|6135|6154|6167|6224|7157|23028|23212|29997|51499|55702|149628	BCL2|CD74|EIF5A|MYC|NOP2|RPL11|RPL26|RPL37|RPS20|TP53|KDM1A|RRS1|NOP53|TRIAP1|YJU2|PYHIN1	-4.2	MyList
GO Biological Processes	19	GO:0002285	lymphocyte activation involved in immune response	19_GO:0002376 immune system process	-6.4	4.1	6.6	30182	133	999	18	1.8	0.42	100|959|972|2625|4063|4221|6097|6194|7157|7374|8320|9452|9678|30009|51176|55846|114836|118460	ADA|CD40LG|CD74|GATA3|LY9|MEN1|RORC|RPS6|TP53|UNG|EOMES|ITM2A|PHF14|TBX21|LEF1|ITFG2|SLAMF6|EXOSC6	-4.2	MyList
GO Biological Processes	19	GO:0070228	regulation of lymphocyte apoptotic process	19_GO:0050789 regulation of biological process	-6.4	6.1	7.3	30182	59	999	12	1.2	0.34	100|596|917|939|972|3575|5588|6352|7157|26155|64919|94103	ADA|BCL2|CD3G|CD27|CD74|IL7R|PRKCQ|CCL5|TP53|NOC2L|BCL11B|ORMDL3	-4.2	MyList
GO Biological Processes	19	GO:0050670	regulation of lymphocyte proliferation	19_GO:0002376 immune system process	-6.4	3.2	6.2	30182	239	999	25	2.5	0.49	100|596|916|923|940|959|972|975|1725|1947|2064|3113|3115|3123|4773|5588|6188|6352|6504|7535|9093|22806|51561|56253|84433	ADA|BCL2|CD3E|CD6|CD28|CD40LG|CD74|CD81|DHPS|EFNB1|ERBB2|HLA-DPA1|HLA-DPB1|HLA-DRB1|NFATC2|PRKCQ|RPS3|CCL5|SLAMF1|ZAP70|DNAJA3|IKZF3|IL23A|CRTAM|CARD11	-4.2	MyList
GO Biological Processes	19	GO:1903706	regulation of hemopoiesis	19_GO:0002376 immune system process	-6.3	2.5	5.9	30182	415	999	35	3.5	0.58	100|399|814|864|914|920|939|940|972|2064|2547|2625|2648|3123|3575|4609|5916|6647|6932|7480|7535|8111|9840|10125|22806|30009|51176|51561|54681|55274|56253|64410|84433|129138|140685	ADA|RHOH|CAMK4|RUNX3|CD2|CD4|CD27|CD28|CD74|ERBB2|XRCC6|GATA3|KAT2A|HLA-DRB1|IL7R|MYC|RARG|SOD1|TCF7|WNT10B|ZAP70|GPR68|TESPA1|RASGRP1|IKZF3|TBX21|LEF1|IL23A|P4HTM|PHF10|CRTAM|KLHL25|CARD11|ANKRD54|ZBTB46	-4.2	MyList
GO Biological Processes	19	GO:0006304	DNA modification	19_GO:0008152 metabolic process	-6.3	4.8	6.8	30182	95	999	15	1.5	0.38	4595|7374|8320|9219|10039|10155|10919|27350|51409|55929|118460|121642|140564|221120|252969	MUTYH|UNG|EOMES|MTA2|PARP3|TRIM28|EHMT2|APOBEC3C|HEMK1|DMAP1|EXOSC6|ALKBH2|APOBEC3D|ALKBH3|NEIL2	-4.2	MyList
GO Biological Processes	19	GO:0002768	immune response-regulating cell surface receptor signaling pathway	19_GO:0002376 immune system process	-6.3	3	6.1	30182	258	999	26	2.6	0.5	100|596|784|915|916|917|919|925|926|940|2534|2625|3115|3123|3702|3932|4773|5335|5588|7535|8631|8890|8893|22914|23180|259197	ADA|BCL2|CACNB3|CD3D|CD3E|CD3G|CD247|CD8A|CD8B|CD28|FYN|GATA3|HLA-DPB1|HLA-DRB1|ITK|LCK|NFATC2|PLCG1|PRKCQ|ZAP70|SKAP1|EIF2B4|EIF2B5|KLRK1|RFTN1|NCR3	-4.2	MyList
GO Biological Processes	19	GO:0032944	regulation of mononuclear cell proliferation	19_GO:0050789 regulation of biological process	-6.2	3.1	6.1	30182	243	999	25	2.5	0.49	100|596|916|923|940|959|972|975|1725|1947|2064|3113|3115|3123|4773|5588|6188|6352|6504|7535|9093|22806|51561|56253|84433	ADA|BCL2|CD3E|CD6|CD28|CD40LG|CD74|CD81|DHPS|EFNB1|ERBB2|HLA-DPA1|HLA-DPB1|HLA-DRB1|NFATC2|PRKCQ|RPS3|CCL5|SLAMF1|ZAP70|DNAJA3|IKZF3|IL23A|CRTAM|CARD11	-4.1	MyList
GO Biological Processes	19	GO:1900182	positive regulation of protein localization to nucleus	19_GO:0051179 localization	-6.1	4.9	6.7	30182	86	999	14	1.4	0.37	2534|4088|5296|7016|7203|8882|9531|10155|10574|10575|54984|55929|94103|149628	FYN|SMAD3|PIK3R2|TESK1|CCT3|ZPR1|BAG3|TRIM28|CCT7|CCT4|PINX1|DMAP1|ORMDL3|PYHIN1	-4	MyList
GO Biological Processes	19	GO:0000387	spliceosomal snRNP assembly	19_GO:0008152 metabolic process	-6.1	6.4	7.2	30182	52	999	11	1.1	0.33	6631|6633|6636|24148|25804|25980|26121|27339|54496|54960|79084	SNRPC|SNRPD2|SNRPF|PRPF6|LSM4|AAR2|PRPF31|PRPF19|PRMT7|GEMIN8|WDR77	-4	MyList
GO Biological Processes	19	GO:0002706	regulation of lymphocyte mediated immunity	19_GO:0002376 immune system process	-6.1	3.4	6.2	30182	184	999	21	2.1	0.45	940|975|2625|2671|3123|3575|3820|4049|6504|9984|10039|10125|10225|11126|22914|30009|51561|56253|114836|118460|259197	CD28|CD81|GATA3|GFER|HLA-DRB1|IL7R|KLRB1|LTA|SLAMF1|THOC1|PARP3|RASGRP1|CD96|CD160|KLRK1|TBX21|IL23A|CRTAM|SLAMF6|EXOSC6|NCR3	-4	MyList
KEGG Pathway	24	hsa04640	Hematopoietic cell lineage		-6	4.6	6.6	30182	99	999	15	1.5	0.38	914|915|916|917|920|921|925|926|2323|3108|3113|3115|3123|3575|3590	CD2|CD3D|CD3E|CD3G|CD4|CD5|CD8A|CD8B|FLT3LG|HLA-DMA|HLA-DPA1|HLA-DPB1|HLA-DRB1|IL7R|IL11RA	-4	MyList
GO Biological Processes	19	GO:0045727	positive regulation of translation	19_GO:0048518 positive regulation of biological process	-6	3.9	6.3	30182	141	999	18	1.8	0.42	940|1984|2064|6154|6191|6352|6895|8664|8893|10985|22927|23178|26995|51335|51654|55226|81554|285367	CD28|EIF5A|ERBB2|RPL26|RPS4X|CCL5|TARBP2|EIF3D|EIF2B5|GCN1|HABP4|PASK|TRUB2|NGRN|CDK5RAP1|NAT10|RCC1L|RPUSD3	-3.9	MyList
GO Biological Processes	19	GO:0001819	positive regulation of cytokine production	19_GO:0048518 positive regulation of biological process	-5.9	2.3	5.6	30182	489	999	38	3.8	0.61	661|914|916|920|923|940|959|972|975|1236|2625|2648|3113|3115|3702|4049|4063|4088|5245|5588|5600|6188|6504|6647|10125|11126|22914|22954|23180|30009|51561|56253|84433|114836|149628|201633|255231|340061	POLR3D|CD2|CD3E|CD4|CD6|CD28|CD40LG|CD74|CD81|CCR7|GATA3|KAT2A|HLA-DPA1|HLA-DPB1|ITK|LTA|LY9|SMAD3|PHB1|PRKCQ|MAPK11|RPS3|SLAMF1|SOD1|RASGRP1|CD160|KLRK1|TRIM32|RFTN1|TBX21|IL23A|CRTAM|CARD11|SLAMF6|PYHIN1|TIGIT|MCOLN2|STING1	-3.8	MyList
GO Biological Processes	19	GO:0050854	regulation of antigen receptor-mediated signaling pathway	19_GO:0002376 immune system process	-5.9	5.6	6.8	30182	65	999	12	1.2	0.34	100|975|1236|3932|4068|6188|9840|11126|53347|79037|84433|257144	ADA|CD81|CCR7|LCK|SH2D1A|RPS3|TESPA1|CD160|UBASH3A|PVRIG|CARD11|GCSAM	-3.8	MyList
GO Biological Processes	19	GO:0090501	RNA phosphodiester bond hydrolysis	19_GO:0008152 metabolic process	-5.9	3.6	6.1	30182	158	999	19	1.9	0.43	5442|6227|8602|9941|10898|11340|23016|23212|23293|23404|28987|51367|55651|60528|64852|65095|79033|129563|340152	POLRMT|RPS21|NOP14|EXOG|CPSF4|EXOSC8|EXOSC7|RRS1|SMG6|EXOSC2|NOB1|POP5|NHP2|ELAC2|TUT1|KRI1|ERI3|DIS3L2|ZC3H12D	-3.8	MyList
GO Biological Processes	19	GO:0045582	positive regulation of T cell differentiation	19_GO:0002376 immune system process	-5.8	4.2	6.3	30182	116	999	16	1.6	0.4	100|399|864|939|972|2625|3123|3575|7480|7535|9840|10125|51176|51561|55274|64410	ADA|RHOH|RUNX3|CD27|CD74|GATA3|HLA-DRB1|IL7R|WNT10B|ZAP70|TESPA1|RASGRP1|LEF1|IL23A|PHF10|KLHL25	-3.8	MyList
GO Biological Processes	19	GO:0045621	positive regulation of lymphocyte differentiation	19_GO:0002376 immune system process	-5.8	4	6.2	30182	130	999	17	1.7	0.41	100|399|864|939|972|2547|2625|3123|3575|7480|7535|9840|10125|51176|51561|55274|64410	ADA|RHOH|RUNX3|CD27|CD74|XRCC6|GATA3|HLA-DRB1|IL7R|WNT10B|ZAP70|TESPA1|RASGRP1|LEF1|IL23A|PHF10|KLHL25	-3.8	MyList
GO Biological Processes	19	GO:1902253	regulation of intrinsic apoptotic signaling pathway by p53 class mediator	19_GO:0023052 signaling	-5.8	7.8	7.4	30182	35	999	9	0.9	0.3	596|972|1984|4609|6135|6154|7157|23028|51499	BCL2|CD74|EIF5A|MYC|RPL11|RPL26|TP53|KDM1A|TRIAP1	-3.8	MyList
GO Biological Processes	19	GO:0001510	RNA methylation	19_GO:0008152 metabolic process	-5.8	4.7	6.5	30182	90	999	14	1.4	0.37	2091|4839|6633|6636|10436|11180|24140|55178|55621|79066|79922|84705|114049|117246	FBL|NOP2|SNRPD2|SNRPF|EMG1|WDR6|FTSJ1|MRM3|TRMT1|METTL16|MRM1|GTPBP3|BUD23|FTSJ3	-3.8	MyList
GO Biological Processes	19	GO:0043628	regulatory ncRNA 3'-end processing	19_GO:0008152 metabolic process	-5.8	11	8.2	30182	19	999	7	0.7	0.26	2091|6227|11340|23016|23404|79033|118460	FBL|RPS21|EXOSC8|EXOSC7|EXOSC2|ERI3|EXOSC6	-3.8	MyList
GO Biological Processes	19	GO:0000028	ribosomal small subunit assembly	19_GO:0009987 cellular process	-5.8	11	8.2	30182	19	999	7	0.7	0.26	3921|6169|6208|6223|6232|26284|27341	RPSA|RPL38|RPS14|RPS19|RPS27|ERAL1|RRP7A	-3.8	MyList
GO Biological Processes	19	GO:0002097	tRNA wobble base modification	19_GO:0008152 metabolic process	-5.8	11	8.2	30182	19	999	7	0.7	0.26	23587|54859|55140|55250|55687|81605|84705	ELP5|ELP6|ELP3|ELP2|TRMU|URM1|GTPBP3	-3.8	MyList
KEGG Pathway	24	hsa04064	NF-kappa B signaling pathway		-5.8	4.4	6.3	30182	104	999	15	1.5	0.38	596|959|3932|4049|5335|5588|7185|7188|7535|8717|9020|10454|27040|84433|128178	BCL2|CD40LG|LCK|LTA|PLCG1|PRKCQ|TRAF1|TRAF5|ZAP70|TRADD|MAP3K14|TAB1|LAT|CARD11|EDARADD	-3.7	MyList
GO Biological Processes	19	GO:0002443	leukocyte mediated immunity	19_GO:0002376 immune system process	-5.8	3.1	5.8	30182	224	999	23	2.3	0.47	914|925|939|959|972|975|2625|2794|3108|3113|3115|3123|3560|3575|4068|5551|7374|10125|22914|23180|27040|50615|118460	CD2|CD8A|CD27|CD40LG|CD74|CD81|GATA3|GNL1|HLA-DMA|HLA-DPA1|HLA-DPB1|HLA-DRB1|IL2RB|IL7R|SH2D1A|PRF1|UNG|RASGRP1|KLRK1|RFTN1|LAT|IL21R|EXOSC6	-3.7	MyList
GO Biological Processes	19	GO:0031167	rRNA methylation	19_GO:0008152 metabolic process	-5.8	9	7.6	30182	27	999	8	0.8	0.28	2091|4839|10436|55178|79066|79922|114049|117246	FBL|NOP2|EMG1|MRM3|METTL16|MRM1|BUD23|FTSJ3	-3.7	MyList
GO Biological Processes	19	GO:0032649	regulation of type II interferon production	19_GO:0032501 multicellular organismal process	-5.7	4.1	6.2	30182	118	999	16	1.6	0.4	914|916|1236|2625|3113|3115|3123|4049|6504|10125|10225|11126|22914|51561|56253|114836	CD2|CD3E|CCR7|GATA3|HLA-DPA1|HLA-DPB1|HLA-DRB1|LTA|SLAMF1|RASGRP1|CD96|CD160|KLRK1|IL23A|CRTAM|SLAMF6	-3.7	MyList
GO Biological Processes	19	GO:2000107	negative regulation of leukocyte apoptotic process	19_GO:0048519 negative regulation of biological process	-5.7	5.9	6.8	30182	56	999	11	1.1	0.33	100|596|939|972|1236|3575|5588|6352|26155|64919|94103	ADA|BCL2|CD27|CD74|CCR7|IL7R|PRKCQ|CCL5|NOC2L|BCL11B|ORMDL3	-3.7	MyList
GO Biological Processes	19	GO:2001020	regulation of response to DNA damage stimulus	19_GO:0050896 response to stimulus	-5.7	2.7	5.6	30182	311	999	28	2.8	0.52	596|972|2648|4609|6154|6188|7157|8464|8607|9984|10039|10155|22954|23028|29086|51149|51499|55274|55702|55929|56893|57805|79621|79913|84126|149628|197370|283899	BCL2|CD74|KAT2A|MYC|RPL26|RPS3|TP53|SUPT3H|RUVBL1|THOC1|PARP3|TRIM28|TRIM32|KDM1A|BABAM1|MRNIP|TRIAP1|PHF10|YJU2|DMAP1|UBQLN4|CCAR2|RNASEH2B|ACTR5|ATRIP|PYHIN1|NSMCE1|INO80E	-3.7	MyList
GO Biological Processes	19	GO:0031123	RNA 3'-end processing	19_GO:0008152 metabolic process	-5.7	4.6	6.4	30182	92	999	14	1.4	0.37	2091|6227|6832|8189|10898|11340|23016|23404|55756|60528|64852|79033|80789|118460	FBL|RPS21|SUPV3L1|SYMPK|CPSF4|EXOSC8|EXOSC7|EXOSC2|INTS9|ELAC2|TUT1|ERI3|INTS5|EXOSC6	-3.7	MyList
KEGG Pathway	24	hsa05170	Human immunodeficiency virus 1 infection		-5.6	3.1	5.8	30182	212	999	22	2.2	0.46	356|596|915|916|917|919|920|1234|2793|3710|4772|4773|5296|5335|5533|5600|7188|8717|10454|27350|140564|340061	FASLG|BCL2|CD3D|CD3E|CD3G|CD247|CD4|CCR5|GNGT2|ITPR3|NFATC1|NFATC2|PIK3R2|PLCG1|PPP3CC|MAPK11|TRAF5|TRADD|TAB1|APOBEC3C|APOBEC3D|STING1	-3.6	MyList
GO Biological Processes	19	GO:0002366	leukocyte activation involved in immune response	19_GO:0002376 immune system process	-5.6	3.2	5.8	30182	196	999	21	2.1	0.45	100|959|972|2625|4063|4221|6097|6194|6504|7157|7374|8320|9452|9678|10125|27040|30009|51176|55846|114836|118460	ADA|CD40LG|CD74|GATA3|LY9|MEN1|RORC|RPS6|SLAMF1|TP53|UNG|EOMES|ITM2A|PHF14|RASGRP1|LAT|TBX21|LEF1|ITFG2|SLAMF6|EXOSC6	-3.6	MyList
GO Biological Processes	19	GO:0042098	T cell proliferation	19_GO:0002376 immune system process	-5.6	5.3	6.5	30182	69	999	12	1.2	0.34	916|940|1947|2064|2534|5588|6194|7157|9047|10125|51561|84433	CD3E|CD28|EFNB1|ERBB2|FYN|PRKCQ|RPS6|TP53|SH2D2A|RASGRP1|IL23A|CARD11	-3.6	MyList
GO Biological Processes	19	GO:0042129	regulation of T cell proliferation	19_GO:0002376 immune system process	-5.5	3.3	5.8	30182	183	999	20	2	0.44	916|923|940|959|975|1725|1947|2064|3113|3115|3123|5588|6188|6352|6504|7535|9093|51561|56253|84433	CD3E|CD6|CD28|CD40LG|CD81|DHPS|EFNB1|ERBB2|HLA-DPA1|HLA-DPB1|HLA-DRB1|PRKCQ|RPS3|CCL5|SLAMF1|ZAP70|DNAJA3|IL23A|CRTAM|CARD11	-3.5	MyList
GO Biological Processes	19	GO:0002263	cell activation involved in immune response	19_GO:0002376 immune system process	-5.5	3.2	5.7	30182	200	999	21	2.1	0.45	100|959|972|2625|4063|4221|6097|6194|6504|7157|7374|8320|9452|9678|10125|27040|30009|51176|55846|114836|118460	ADA|CD40LG|CD74|GATA3|LY9|MEN1|RORC|RPS6|SLAMF1|TP53|UNG|EOMES|ITM2A|PHF14|RASGRP1|LAT|TBX21|LEF1|ITFG2|SLAMF6|EXOSC6	-3.5	MyList
GO Biological Processes	19	GO:1902107	positive regulation of leukocyte differentiation	19_GO:0002376 immune system process	-5.5	3.3	5.7	30182	184	999	20	2	0.44	100|399|864|920|939|972|2547|2625|3123|3575|7480|7535|8111|9840|10125|51176|51561|55274|64410|140685	ADA|RHOH|RUNX3|CD4|CD27|CD74|XRCC6|GATA3|HLA-DRB1|IL7R|WNT10B|ZAP70|GPR68|TESPA1|RASGRP1|LEF1|IL23A|PHF10|KLHL25|ZBTB46	-3.5	MyList
GO Biological Processes	19	GO:1903708	positive regulation of hemopoiesis	19_GO:0002376 immune system process	-5.5	3.3	5.7	30182	184	999	20	2	0.44	100|399|864|920|939|972|2547|2625|3123|3575|7480|7535|8111|9840|10125|51176|51561|55274|64410|140685	ADA|RHOH|RUNX3|CD4|CD27|CD74|XRCC6|GATA3|HLA-DRB1|IL7R|WNT10B|ZAP70|GPR68|TESPA1|RASGRP1|LEF1|IL23A|PHF10|KLHL25|ZBTB46	-3.5	MyList
GO Biological Processes	19	GO:0010720	positive regulation of cell development	19_GO:0032502 developmental process	-5.5	2.4	5.3	30182	432	999	34	3.4	0.57	100|274|399|596|864|920|939|972|1954|2547|2625|3123|3575|4049|7480|7535|8111|9294|9840|10125|10494|22954|23028|27339|51176|51393|51561|51593|55274|55558|57463|64410|79791|140685	ADA|BIN1|RHOH|BCL2|RUNX3|CD4|CD27|CD74|MEGF8|XRCC6|GATA3|HLA-DRB1|IL7R|LTA|WNT10B|ZAP70|GPR68|S1PR2|TESPA1|RASGRP1|STK25|TRIM32|KDM1A|PRPF19|LEF1|TRPV2|IL23A|SRRT|PHF10|PLXNA3|AMIGO1|KLHL25|FBXO31|ZBTB46	-3.5	MyList
GO Biological Processes	19	GO:0070663	regulation of leukocyte proliferation	19_GO:0050789 regulation of biological process	-5.4	2.8	5.5	30182	268	999	25	2.5	0.49	100|596|916|923|940|959|972|975|1725|1947|2064|3113|3115|3123|4773|5588|6188|6352|6504|7535|9093|22806|51561|56253|84433	ADA|BCL2|CD3E|CD6|CD28|CD40LG|CD74|CD81|DHPS|EFNB1|ERBB2|HLA-DPA1|HLA-DPB1|HLA-DRB1|NFATC2|PRKCQ|RPS3|CCL5|SLAMF1|ZAP70|DNAJA3|IKZF3|IL23A|CRTAM|CARD11	-3.4	MyList
GO Biological Processes	19	GO:0006325	chromatin organization	19_GO:0009987 cellular process	-5.4	2.1	5.2	30182	633	999	44	4.4	0.65	322|2625|2648|4221|4609|6015|6749|7157|8320|8479|8607|8815|9112|9219|9678|9739|10155|10322|10514|10919|22880|22893|23028|23378|26155|29086|50485|54496|55011|55274|55506|55929|64754|65980|79697|79831|79913|81550|83743|83746|84678|114049|146059|283899	APBB1|GATA3|KAT2A|MEN1|MYC|RING1|SSRP1|TP53|EOMES|HIRIP3|RUVBL1|BANF1|MTA1|MTA2|PHF14|SETD1A|TRIM28|SMYD5|MYBBP1A|EHMT2|MORC2|BAHD1|KDM1A|RRP8|NOC2L|BABAM1|SMARCAL1|PRMT7|PIH1D1|PHF10|MACROH2A2|DMAP1|SMYD3|BRD9|RIOX1|KDM8|ACTR5|TDRD3|GRWD1|L3MBTL2|KDM2B|BUD23|CDAN1|INO80E	-3.4	MyList
GO Biological Processes	19	GO:0031647	regulation of protein stability	19_GO:0065007 biological regulation	-5.4	2.6	5.4	30182	322	999	28	2.8	0.52	596|975|2648|4047|4088|4771|5245|6135|7157|7203|7480|8607|8725|9026|9531|10471|10574|10575|10755|29997|54984|55011|57602|57805|79831|81572|84866|149628	BCL2|CD81|KAT2A|LSS|SMAD3|NF2|PHB1|RPL11|TP53|CCT3|WNT10B|RUVBL1|URI1|HIP1R|BAG3|PFDN6|CCT7|CCT4|GIPC1|NOP53|PINX1|PIH1D1|USP36|CCAR2|KDM8|PDRG1|TMEM25|PYHIN1	-3.4	MyList
KEGG Pathway	24	hsa04672	Intestinal immune network for IgA production		-5.4	6.2	6.7	30182	49	999	10	1	0.31	940|959|3108|3113|3115|3123|3695|9020|29851|56477	CD28|CD40LG|HLA-DMA|HLA-DPA1|HLA-DPB1|HLA-DRB1|ITGB7|MAP3K14|ICOS|CCL28	-3.4	MyList
GO Biological Processes	19	GO:0006281	DNA repair	19_GO:0050896 response to stimulus	-5.4	2.3	5.2	30182	493	999	37	3.7	0.6	2547|2968|4221|4595|5425|5536|6188|6749|7157|7374|7507|7737|8607|9112|10039|10155|27301|27339|29086|29997|50485|51149|51368|55929|56160|56893|57109|79621|79913|84126|84153|121642|197370|221120|252969|283899|493861	XRCC6|GTF2H4|MEN1|MUTYH|POLD2|PPP5C|RPS3|SSRP1|TP53|UNG|XPA|RNF113A|RUVBL1|MTA1|PARP3|TRIM28|APEX2|PRPF19|BABAM1|NOP53|SMARCAL1|MRNIP|TEX264|DMAP1|NSMCE3|UBQLN4|REXO4|RNASEH2B|ACTR5|ATRIP|RNASEH2C|ALKBH2|NSMCE1|ALKBH3|NEIL2|INO80E|EID3	-3.4	MyList
GO Biological Processes	19	GO:0002253	activation of immune response	19_GO:0002376 immune system process	-5.4	2.5	5.4	30182	360	999	30	3	0.54	100|596|784|915|916|917|919|925|926|940|2534|2547|2625|3115|3123|3702|3932|4773|5245|5335|7535|8631|8890|8893|10432|22914|23180|149628|259197|340061	ADA|BCL2|CACNB3|CD3D|CD3E|CD3G|CD247|CD8A|CD8B|CD28|FYN|XRCC6|GATA3|HLA-DPB1|HLA-DRB1|ITK|LCK|NFATC2|PHB1|PLCG1|ZAP70|SKAP1|EIF2B4|EIF2B5|RBM14|KLRK1|RFTN1|PYHIN1|NCR3|STING1	-3.4	MyList
GO Biological Processes	19	GO:0061668	mitochondrial ribosome assembly	19_GO:0009987 cellular process	-5.4	17	8.8	30182	9	999	5	0.5	0.22	22907|51116|51335|55794|130916	DHX30|MRPS2|NGRN|DDX28|MTERF4	-3.4	MyList
GO Biological Processes	19	GO:0046634	regulation of alpha-beta T cell activation	19_GO:0002376 immune system process	-5.3	4	5.9	30182	114	999	15	1.5	0.38	100|864|916|940|975|2625|3123|5588|7535|11126|30009|51561|56253|64410|84433	ADA|RUNX3|CD3E|CD28|CD81|GATA3|HLA-DRB1|PRKCQ|ZAP70|CD160|TBX21|IL23A|CRTAM|KLHL25|CARD11	-3.3	MyList
GO Biological Processes	19	GO:0002757	immune response-activating signaling pathway	19_GO:0002376 immune system process	-5.2	2.7	5.3	30182	293	999	26	2.6	0.5	100|596|784|915|916|917|919|925|926|940|2534|2625|3115|3123|3702|3932|4773|5245|5335|7535|8631|8890|8893|22914|23180|259197	ADA|BCL2|CACNB3|CD3D|CD3E|CD3G|CD247|CD8A|CD8B|CD28|FYN|GATA3|HLA-DPB1|HLA-DRB1|ITK|LCK|NFATC2|PHB1|PLCG1|ZAP70|SKAP1|EIF2B4|EIF2B5|KLRK1|RFTN1|NCR3	-3.2	MyList
GO Biological Processes	19	GO:2001244	positive regulation of intrinsic apoptotic signaling pathway	19_GO:0023052 signaling	-5.2	5.3	6.3	30182	63	999	11	1.1	0.33	1984|3932|4609|6135|6154|6188|6279|6647|7157|10399|79156	EIF5A|LCK|MYC|RPL11|RPL26|RPS3|S100A8|SOD1|TP53|RACK1|PLEKHF1	-3.2	MyList
GO Biological Processes	19	GO:0034472	snRNA 3'-end processing	19_GO:0008152 metabolic process	-5.2	9.2	7.3	30182	23	999	7	0.7	0.26	11340|23016|23404|55756|64852|80789|118460	EXOSC8|EXOSC7|EXOSC2|INTS9|TUT1|INTS5|EXOSC6	-3.2	MyList
GO Biological Processes	19	GO:0016570	histone modification	19_GO:0008152 metabolic process	-5.1	2.4	5.2	30182	389	999	31	3.1	0.55	322|2091|2648|4221|5245|6015|8320|8464|8607|9112|9219|9739|9862|10322|10432|10919|23028|29086|51176|54496|55929|57325|57602|64754|79084|79697|79829|79831|84678|91272|196483	APBB1|FBL|KAT2A|MEN1|PHB1|RING1|EOMES|SUPT3H|RUVBL1|MTA1|MTA2|SETD1A|MED24|SMYD5|RBM14|EHMT2|KDM1A|BABAM1|LEF1|PRMT7|DMAP1|KAT14|USP36|SMYD3|WDR77|RIOX1|NAA40|KDM8|KDM2B|BOD1|EEF2KMT	-3.2	MyList
KEGG Pathway	24	hsa04650	Natural killer cell mediated cytotoxicity		-5.1	3.7	5.7	30182	131	999	16	1.6	0.4	356|919|2534|3384|3932|4068|4772|4773|5296|5335|5533|5551|7535|22914|27040|259197	FASLG|CD247|FYN|ICAM2|LCK|SH2D1A|NFATC1|NFATC2|PIK3R2|PLCG1|PPP3CC|PRF1|ZAP70|KLRK1|LAT|NCR3	-3.2	MyList
GO Biological Processes	19	GO:0035710	CD4-positive, alpha-beta T cell activation	19_GO:0002376 immune system process	-5.1	5.2	6.2	30182	64	999	11	1.1	0.33	916|940|2625|4063|4221|5588|6097|30009|51176|84433|114836	CD3E|CD28|GATA3|LY9|MEN1|PRKCQ|RORC|TBX21|LEF1|CARD11|SLAMF6	-3.2	MyList
GO Biological Processes	19	GO:2000514	regulation of CD4-positive, alpha-beta T cell activation	19_GO:0002376 immune system process	-5.1	4.7	6	30182	77	999	12	1.2	0.34	864|916|940|975|2625|3123|5588|11126|30009|51561|64410|84433	RUNX3|CD3E|CD28|CD81|GATA3|HLA-DRB1|PRKCQ|CD160|TBX21|IL23A|KLHL25|CARD11	-3.1	MyList
GO Biological Processes	19	GO:0032729	positive regulation of type II interferon production	19_GO:0048518 positive regulation of biological process	-5.1	4.7	6	30182	77	999	12	1.2	0.34	914|916|3113|3115|4049|6504|10125|11126|22914|51561|56253|114836	CD2|CD3E|HLA-DPA1|HLA-DPB1|LTA|SLAMF1|RASGRP1|CD160|KLRK1|IL23A|CRTAM|SLAMF6	-3.1	MyList
GO Biological Processes	19	GO:2000106	regulation of leukocyte apoptotic process	19_GO:0050789 regulation of biological process	-5.1	4.4	5.9	30182	90	999	13	1.3	0.36	100|596|917|939|972|1236|3575|5588|6352|7157|26155|64919|94103	ADA|BCL2|CD3G|CD27|CD74|CCR7|IL7R|PRKCQ|CCL5|TP53|NOC2L|BCL11B|ORMDL3	-3.1	MyList
KEGG Pathway	24	hsa03008	Ribosome biogenesis in eukaryotes		-5.1	3.8	5.7	30182	118	999	15	1.5	0.38	2091|4809|4931|6949|10436|10528|27341|28987|51367|54433|55226|55272|55651|65083|92856	FBL|SNU13|NVL|TCOF1|EMG1|NOP56|RRP7A|NOB1|POP5|GAR1|NAT10|IMP3|NHP2|NOL6|IMP4	-3.1	MyList
GO Biological Processes	19	GO:0031125	rRNA 3'-end processing	19_GO:0008152 metabolic process	-5.1	15	8.3	30182	10	999	5	0.5	0.22	6227|11340|23016|23404|79033	RPS21|EXOSC8|EXOSC7|EXOSC2|ERI3	-3.1	MyList
GO Biological Processes	19	GO:2000563	positive regulation of CD4-positive, alpha-beta T cell proliferation	19_GO:0002376 immune system process	-5.1	15	8.3	30182	10	999	5	0.5	0.22	916|940|975|5588|84433	CD3E|CD28|CD81|PRKCQ|CARD11	-3.1	MyList
GO Biological Processes	19	GO:0032204	regulation of telomere maintenance	19_GO:0008152 metabolic process	-5.1	4.1	5.8	30182	104	999	14	1.4	0.37	4609|5588|7203|8607|10574|10575|23293|54984|55226|56160|79913|197370|283899|493861	MYC|PRKCQ|CCT3|RUVBL1|CCT7|CCT4|SMG6|PINX1|NAT10|NSMCE3|ACTR5|NSMCE1|INO80E|EID3	-3.1	MyList
GO Biological Processes	19	GO:0070233	negative regulation of T cell apoptotic process	19_GO:0048519 negative regulation of biological process	-5	8.8	7.1	30182	24	999	7	0.7	0.26	100|596|939|3575|5588|6352|64919	ADA|BCL2|CD27|IL7R|PRKCQ|CCL5|BCL11B	-3.1	MyList
GO Biological Processes	19	GO:0043068	positive regulation of programmed cell death	19_GO:0048518 positive regulation of biological process	-5	2.1	5	30182	553	999	39	3.9	0.61	166|274|322|356|596|959|1984|3001|3932|4049|4118|4488|4609|5335|5551|5916|6135|6154|6188|6194|6279|6352|6647|7023|7043|7157|7480|8717|8893|9026|10399|10514|10921|11126|26123|56616|56993|57805|79156	TLE5|BIN1|APBB1|FASLG|BCL2|CD40LG|EIF5A|GZMA|LCK|LTA|MAL|MSX2|MYC|PLCG1|PRF1|RARG|RPL11|RPL26|RPS3|RPS6|S100A8|CCL5|SOD1|TFAP4|TGFB3|TP53|WNT10B|TRADD|EIF2B5|HIP1R|RACK1|MYBBP1A|RNPS1|CD160|TCTN3|DIABLO|TOMM22|CCAR2|PLEKHF1	-3.1	MyList
GO Biological Processes	19	GO:0000959	mitochondrial RNA metabolic process	19_GO:0008152 metabolic process	-5	6.3	6.5	30182	43	999	9	0.9	0.3	5442|6832|9238|51654|56652|57505|60528|80324|130916	POLRMT|SUPV3L1|TBRG4|CDK5RAP1|TWNK|AARS2|ELAC2|PUS1|MTERF4	-3.1	MyList
GO Biological Processes	19	GO:0016073	snRNA metabolic process	19_GO:0008152 metabolic process	-5	5.6	6.3	30182	54	999	10	1	0.31	10302|11340|23016|23404|55651|55756|64852|79066|80789|118460	SNAPC5|EXOSC8|EXOSC7|EXOSC2|NHP2|INTS9|TUT1|METTL16|INTS5|EXOSC6	-3.1	MyList
GO Biological Processes	19	GO:1900180	regulation of protein localization to nucleus	19_GO:0051179 localization	-5	3.6	5.6	30182	134	999	16	1.6	0.4	2534|4088|4771|4931|5296|7016|7203|8882|9531|10155|10574|10575|54984|55929|94103|149628	FYN|SMAD3|NF2|NVL|PIK3R2|TESK1|CCT3|ZPR1|BAG3|TRIM28|CCT7|CCT4|PINX1|DMAP1|ORMDL3|PYHIN1	-3.1	MyList
GO Biological Processes	19	GO:0043065	positive regulation of apoptotic process	19_GO:0048518 positive regulation of biological process	-5	2.1	4.9	30182	536	999	38	3.8	0.61	166|274|322|356|596|959|1984|3001|3932|4049|4118|4488|4609|5335|5916|6135|6154|6188|6194|6279|6352|6647|7023|7043|7157|7480|8717|8893|9026|10399|10514|10921|11126|26123|56616|56993|57805|79156	TLE5|BIN1|APBB1|FASLG|BCL2|CD40LG|EIF5A|GZMA|LCK|LTA|MAL|MSX2|MYC|PLCG1|RARG|RPL11|RPL26|RPS3|RPS6|S100A8|CCL5|SOD1|TFAP4|TGFB3|TP53|WNT10B|TRADD|EIF2B5|HIP1R|RACK1|MYBBP1A|RNPS1|CD160|TCTN3|DIABLO|TOMM22|CCAR2|PLEKHF1	-3	MyList
GO Biological Processes	19	GO:0002764	immune response-regulating signaling pathway	19_GO:0002376 immune system process	-5	2.5	5.1	30182	322	999	27	2.7	0.51	100|596|784|915|916|917|919|925|926|940|2534|2625|3115|3123|3702|3932|4773|5245|5335|5588|7535|8631|8890|8893|22914|23180|259197	ADA|BCL2|CACNB3|CD3D|CD3E|CD3G|CD247|CD8A|CD8B|CD28|FYN|GATA3|HLA-DPB1|HLA-DRB1|ITK|LCK|NFATC2|PHB1|PLCG1|PRKCQ|ZAP70|SKAP1|EIF2B4|EIF2B5|KLRK1|RFTN1|NCR3	-3	MyList
GO Biological Processes	19	GO:0010942	positive regulation of cell death	19_GO:0048518 positive regulation of biological process	-4.9	2	4.9	30182	621	999	42	4.2	0.63	166|274|322|356|596|959|1984|2534|3001|3932|4049|4118|4488|4609|5245|5335|5551|5916|6135|6154|6188|6194|6279|6352|6647|7023|7043|7157|7480|8717|8893|9026|10399|10514|10921|11126|23098|26123|56616|56993|57805|79156	TLE5|BIN1|APBB1|FASLG|BCL2|CD40LG|EIF5A|FYN|GZMA|LCK|LTA|MAL|MSX2|MYC|PHB1|PLCG1|PRF1|RARG|RPL11|RPL26|RPS3|RPS6|S100A8|CCL5|SOD1|TFAP4|TGFB3|TP53|WNT10B|TRADD|EIF2B5|HIP1R|RACK1|MYBBP1A|RNPS1|CD160|SARM1|TCTN3|DIABLO|TOMM22|CCAR2|PLEKHF1	-3	MyList
GO Biological Processes	19	GO:0046641	positive regulation of alpha-beta T cell proliferation	19_GO:0002376 immune system process	-4.9	8.5	6.9	30182	25	999	7	0.7	0.26	916|940|975|5588|7535|51561|84433	CD3E|CD28|CD81|PRKCQ|ZAP70|IL23A|CARD11	-3	MyList
GO Biological Processes	19	GO:2001233	regulation of apoptotic signaling pathway	19_GO:0023052 signaling	-4.9	2.4	5	30182	381	999	30	3	0.54	596|972|1984|3932|4118|4609|5607|6135|6154|6188|6279|6647|7157|7185|8725|10131|10399|10961|22954|23028|26155|28978|51499|51530|54475|55011|57805|79156|114971|147138	BCL2|CD74|EIF5A|LCK|MAL|MYC|MAP2K5|RPL11|RPL26|RPS3|S100A8|SOD1|TP53|TRAF1|URI1|TRAP1|RACK1|ERP29|TRIM32|KDM1A|NOC2L|TMEM14A|TRIAP1|ZC3HC1|NLE1|PIH1D1|CCAR2|PLEKHF1|PTPMT1|TMC8	-3	MyList
GO Biological Processes	19	GO:0034250	positive regulation of amide metabolic process	19_GO:0048518 positive regulation of biological process	-4.9	3.2	5.4	30182	168	999	18	1.8	0.42	940|1984|2064|6154|6191|6352|6895|8664|8893|10985|22927|23178|26995|51335|51654|55226|81554|285367	CD28|EIF5A|ERBB2|RPL26|RPS4X|CCL5|TARBP2|EIF3D|EIF2B5|GCN1|HABP4|PASK|TRUB2|NGRN|CDK5RAP1|NAT10|RCC1L|RPUSD3	-3	MyList
GO Biological Processes	19	GO:0009615	response to virus	19_GO:0044419 biological process involved in interspecies interaction between organisms	-4.9	2.4	5	30182	363	999	29	2.9	0.53	596|661|1937|1984|2625|2962|3609|4088|5245|5551|5600|6210|6352|7268|8725|8815|9020|10155|22954|27350|29078|30009|51561|54606|55324|55718|140564|171568|340061	BCL2|POLR3D|EEF1G|EIF5A|GATA3|GTF2F1|ILF3|SMAD3|PHB1|PRF1|MAPK11|RPS15A|CCL5|TTC4|URI1|BANF1|MAP3K14|TRIM28|TRIM32|APOBEC3C|NDUFAF4|TBX21|IL23A|DDX56|ABCF3|POLR3E|APOBEC3D|POLR3H|STING1	-3	MyList
KEGG Pathway	24	hsa05169	Epstein-Barr virus infection		-4.9	3	5.3	30182	202	999	20	2	0.44	596|864|915|916|917|919|1019|3108|3113|3115|3123|4609|5296|5600|5705|7157|7188|8717|9020|10454	BCL2|RUNX3|CD3D|CD3E|CD3G|CD247|CDK4|HLA-DMA|HLA-DPA1|HLA-DPB1|HLA-DRB1|MYC|PIK3R2|MAPK11|PSMC5|TP53|TRAF5|TRADD|MAP3K14|TAB1	-2.9	MyList
GO Biological Processes	19	GO:0006402	mRNA catabolic process	19_GO:0048519 negative regulation of biological process	-4.8	3.7	5.5	30182	123	999	15	1.5	0.38	6832|10921|11340|23016|23293|23404|23644|23708|25804|79066|118460|129563|196513|340152|550643	SUPV3L1|RNPS1|EXOSC8|EXOSC7|SMG6|EXOSC2|EDC4|GSPT2|LSM4|METTL16|EXOSC6|DIS3L2|DCP1B|ZC3H12D|NBDY	-2.9	MyList
KEGG Pathway	24	hsa03040	Spliceosome		-4.8	3.3	5.4	30182	154	999	17	1.7	0.41	4809|6626|6627|6631|6633|6636|9984|10450|10465|10929|22827|24148|25766|25804|26121|27339|144983	SNU13|SNRPA|SNRPA1|SNRPC|SNRPD2|SNRPF|THOC1|PPIE|PPIH|SRSF8|PUF60|PRPF6|PRPF40B|LSM4|PRPF31|PRPF19|HNRNPA1L2	-2.9	MyList
GO Biological Processes	19	GO:0032446	protein modification by small protein conjugation	19_GO:0008152 metabolic process	-4.8	1.9	4.7	30182	756	999	48	4.8	0.68	596|642|2534|5905|6015|6233|7185|7188|7260|7327|7737|8078|8216|9618|9862|10055|10155|10399|10980|22954|23759|26094|26260|26262|27339|51506|51530|51619|55182|55906|56160|57820|64219|64410|64708|79102|79791|81605|83637|84246|84461|92979|93611|114804|149603|196403|197370|493861	BCL2|BLMH|FYN|RANGAP1|RING1|RPS27A|TRAF1|TRAF5|EIPR1|UBE2G2|RNF113A|USP5|LZTR1|TRAF4|MED24|SAE1|TRIM28|RACK1|COPS6|TRIM32|PPIL2|DCAF4|FBXO25|TSPAN17|PRPF19|UFC1|ZC3HC1|UBE2D4|RNF220|ZC4H2|NSMCE3|CCNB1IP1|PJA1|KLHL25|COPS7B|RNF26|FBXO31|URM1|ZMIZ2|MED10|NEURL4|MARCHF9|FBXO44|RNF157|RNF187|DTX3|NSMCE1|EID3	-2.9	MyList
GO Biological Processes	19	GO:0045059	positive thymic T cell selection	19_GO:0002376 immune system process	-4.8	14	7.8	30182	11	999	5	0.5	0.22	915|916|917|972|7535	CD3D|CD3E|CD3G|CD74|ZAP70	-2.9	MyList
GO Biological Processes	19	GO:0045060	negative thymic T cell selection	19_GO:0002376 immune system process	-4.8	14	7.8	30182	11	999	5	0.5	0.22	916|940|972|1236|7535	CD3E|CD28|CD74|CCR7|ZAP70	-2.9	MyList
GO Biological Processes	19	GO:0034427	nuclear-transcribed mRNA catabolic process, exonucleolytic, 3'-5'	19_GO:0048519 negative regulation of biological process	-4.8	14	7.8	30182	11	999	5	0.5	0.22	11340|23016|23404|118460|129563	EXOSC8|EXOSC7|EXOSC2|EXOSC6|DIS3L2	-2.9	MyList
GO Biological Processes	19	GO:0033632	regulation of cell-cell adhesion mediated by integrin	19_GO:0050789 regulation of biological process	-4.8	14	7.8	30182	11	999	5	0.5	0.22	100|916|6352|8631|9780	ADA|CD3E|CCL5|SKAP1|PIEZO1	-2.9	MyList
GO Biological Processes	19	GO:0050857	positive regulation of antigen receptor-mediated signaling pathway	19_GO:0002376 immune system process	-4.8	8.1	6.7	30182	26	999	7	0.7	0.26	100|975|1236|3932|6188|9840|84433	ADA|CD81|CCR7|LCK|RPS3|TESPA1|CARD11	-2.9	MyList
GO Biological Processes	19	GO:0007005	mitochondrion organization	19_GO:0009987 cellular process	-4.8	2.2	4.9	30182	445	999	33	3.3	0.57	596|617|2648|3954|5245|6832|7157|9026|9093|23203|25813|26520|28978|29078|29928|51204|51241|51287|54902|55154|56652|56993|57805|79064|81554|84795|90871|91942|117145|130916|131118|401505|100188893	BCL2|BCS1L|KAT2A|LETM1|PHB1|SUPV3L1|TP53|HIP1R|DNAJA3|PMPCA|SAMM50|TIMM9|TMEM14A|NDUFAF4|TIMM22|TACO1|COX16|COA4|TTC19|MSTO1|TWNK|TOMM22|CCAR2|TMEM223|RCC1L|PYROXD2|DMAC1|NDUFAF2|THEM4|MTERF4|DNAJC19|TOMM5|TOMM6	-2.9	MyList
GO Biological Processes	19	GO:0033634	positive regulation of cell-cell adhesion mediated by integrin	19_GO:0048518 positive regulation of biological process	-4.8	20	8.7	30182	6	999	4	0.4	0.2	916|6352|8631|9780	CD3E|CCL5|SKAP1|PIEZO1	-2.9	MyList
GO Biological Processes	19	GO:0002708	positive regulation of lymphocyte mediated immunity	19_GO:0002376 immune system process	-4.7	3.6	5.4	30182	126	999	15	1.5	0.38	940|975|2625|3123|4049|6504|10125|11126|22914|30009|51561|56253|114836|118460|259197	CD28|CD81|GATA3|HLA-DRB1|LTA|SLAMF1|RASGRP1|CD160|KLRK1|TBX21|IL23A|CRTAM|SLAMF6|EXOSC6|NCR3	-2.8	MyList
GO Biological Processes	19	GO:0051972	regulation of telomerase activity	19_GO:0008152 metabolic process	-4.7	5.8	6.1	30182	47	999	9	0.9	0.3	4221|4609|4931|5588|7157|10039|10575|23293|54984	MEN1|MYC|NVL|PRKCQ|TP53|PARP3|CCT4|SMG6|PINX1	-2.8	MyList
GO Biological Processes	19	GO:0046635	positive regulation of alpha-beta T cell activation	19_GO:0002376 immune system process	-4.7	4.7	5.7	30182	71	999	11	1.1	0.33	100|864|916|940|975|3123|5588|7535|51561|64410|84433	ADA|RUNX3|CD3E|CD28|CD81|HLA-DRB1|PRKCQ|ZAP70|IL23A|KLHL25|CARD11	-2.8	MyList
GO Biological Processes	19	GO:0033081	regulation of T cell differentiation in thymus	19_GO:0002376 immune system process	-4.7	7.8	6.6	30182	27	999	7	0.7	0.26	100|814|2064|3575|6647|9840|10125	ADA|CAMK4|ERBB2|IL7R|SOD1|TESPA1|RASGRP1	-2.8	MyList
GO Biological Processes	19	GO:0051283	negative regulation of sequestering of calcium ion	19_GO:0042592 homeostatic process	-4.7	5.1	5.9	30182	59	999	10	1	0.31	309|356|1234|1236|3932|3954|5335|9651|53373|255231	ANXA6|FASLG|CCR5|CCR7|LCK|LETM1|PLCG1|PLCH2|TPCN1|MCOLN2	-2.8	MyList
GO Biological Processes	19	GO:1903900	regulation of viral life cycle	19_GO:0016032 viral process	-4.7	3.4	5.3	30182	143	999	16	1.6	0.4	596|920|940|972|3123|3609|6352|6895|8815|10155|10450|10465|22880|27183|27350|140564	BCL2|CD4|CD28|CD74|HLA-DRB1|ILF3|CCL5|TARBP2|BANF1|TRIM28|PPIE|PPIH|MORC2|VPS4A|APOBEC3C|APOBEC3D	-2.8	MyList
GO Biological Processes	19	GO:0080135	regulation of cellular response to stress	19_GO:0050896 response to stimulus	-4.6	1.9	4.6	30182	726	999	46	4.6	0.66	596|939|972|1236|2534|2648|2671|3954|4221|4609|6154|6188|6504|6647|7157|7185|7188|8464|8607|9618|9984|10039|10125|10131|10155|10399|10494|10961|22954|23028|29086|51149|51499|54910|55274|55702|55929|56893|57805|79085|79621|79913|84126|149628|197370|283899	BCL2|CD27|CD74|CCR7|FYN|KAT2A|GFER|LETM1|MEN1|MYC|RPL26|RPS3|SLAMF1|SOD1|TP53|TRAF1|TRAF5|SUPT3H|RUVBL1|TRAF4|THOC1|PARP3|RASGRP1|TRAP1|TRIM28|RACK1|STK25|ERP29|TRIM32|KDM1A|BABAM1|MRNIP|TRIAP1|SEMA4C|PHF10|YJU2|DMAP1|UBQLN4|CCAR2|SLC25A23|RNASEH2B|ACTR5|ATRIP|PYHIN1|NSMCE1|INO80E	-2.7	MyList
GO Biological Processes	19	GO:0043383	negative T cell selection	19_GO:0002376 immune system process	-4.6	13	7.4	30182	12	999	5	0.5	0.22	916|940|972|1236|7535	CD3E|CD28|CD74|CCR7|ZAP70	-2.7	MyList
GO Biological Processes	19	GO:0045069	regulation of viral genome replication	19_GO:0016032 viral process	-4.6	4.2	5.5	30182	86	999	12	1.2	0.34	596|940|3609|6352|6895|8815|10155|10450|10465|22880|27350|140564	BCL2|CD28|ILF3|CCL5|TARBP2|BANF1|TRIM28|PPIE|PPIH|MORC2|APOBEC3C|APOBEC3D	-2.7	MyList
GO Biological Processes	19	GO:0016180	snRNA processing	19_GO:0008152 metabolic process	-4.6	7.6	6.4	30182	28	999	7	0.7	0.26	11340|23016|23404|55756|64852|80789|118460	EXOSC8|EXOSC7|EXOSC2|INTS9|TUT1|INTS5|EXOSC6	-2.7	MyList
GO Biological Processes	19	GO:0070231	T cell apoptotic process	19_GO:0009987 cellular process	-4.6	7.6	6.4	30182	28	999	7	0.7	0.26	100|356|596|6194|7157|9093|64919	ADA|FASLG|BCL2|RPS6|TP53|DNAJA3|BCL11B	-2.7	MyList
GO Biological Processes	19	GO:1902229	regulation of intrinsic apoptotic signaling pathway in response to DNA damage	19_GO:0023052 signaling	-4.5	6.4	6.1	30182	38	999	8	0.8	0.28	596|972|6154|6188|22954|23028|51499|57805	BCL2|CD74|RPL26|RPS3|TRIM32|KDM1A|TRIAP1|CCAR2	-2.7	MyList
KEGG Pathway	24	hsa05330	Allograft rejection		-4.5	6.4	6.1	30182	38	999	8	0.8	0.28	356|940|959|3108|3113|3115|3123|5551	FASLG|CD28|CD40LG|HLA-DMA|HLA-DPA1|HLA-DPB1|HLA-DRB1|PRF1	-2.7	MyList
GO Biological Processes	19	GO:0000956	nuclear-transcribed mRNA catabolic process	19_GO:0048519 negative regulation of biological process	-4.5	3.9	5.4	30182	101	999	13	1.3	0.36	10921|11340|23016|23293|23404|23644|23708|25804|118460|129563|196513|340152|550643	RNPS1|EXOSC8|EXOSC7|SMG6|EXOSC2|EDC4|GSPT2|LSM4|EXOSC6|DIS3L2|DCP1B|ZC3H12D|NBDY	-2.7	MyList
GO Biological Processes	19	GO:0072331	signal transduction by p53 class mediator	19_GO:0023052 signaling	-4.5	4.1	5.4	30182	88	999	12	1.2	0.34	3094|5164|6154|7023|7157|10514|23368|23378|29965|51499|64782|79073	HINT1|PDK2|RPL26|TFAP4|TP53|MYBBP1A|PPP1R13B|RRP8|CDIP1|TRIAP1|AEN|TMEM109	-2.6	MyList
GO Biological Processes	19	GO:0045655	regulation of monocyte differentiation	19_GO:0002376 immune system process	-4.5	9.1	6.7	30182	20	999	6	0.6	0.24	920|972|3123|4609|8111|140685	CD4|CD74|HLA-DRB1|MYC|GPR68|ZBTB46	-2.6	MyList
GO Biological Processes	19	GO:0046629	gamma-delta T cell activation	19_GO:0002376 immune system process	-4.5	9.1	6.7	30182	20	999	6	0.6	0.24	916|917|919|2841|3702|6932	CD3E|CD3G|CD247|GPR18|ITK|TCF7	-2.6	MyList
GO Biological Processes	19	GO:0070232	regulation of T cell apoptotic process	19_GO:0050789 regulation of biological process	-4.5	6.2	6	30182	39	999	8	0.8	0.28	100|596|939|3575|5588|6352|7157|64919	ADA|BCL2|CD27|IL7R|PRKCQ|CCL5|TP53|BCL11B	-2.6	MyList
GO Biological Processes	19	GO:0050792	regulation of viral process	19_GO:0016032 viral process	-4.4	3.1	5	30182	165	999	17	1.7	0.41	596|920|940|972|3123|3609|6352|6895|8815|10155|10450|10465|22880|22954|27183|27350|140564	BCL2|CD4|CD28|CD74|HLA-DRB1|ILF3|CCL5|TARBP2|BANF1|TRIM28|PPIE|PPIH|MORC2|TRIM32|VPS4A|APOBEC3C|APOBEC3D	-2.6	MyList
GO Biological Processes	19	GO:0008283	cell population proliferation	19_GO:0009987 cellular process	-4.4	1.9	4.5	30182	699	999	44	4.4	0.65	100|596|916|940|959|972|1856|1947|2064|2534|2625|2648|3487|3575|3615|4771|4882|5588|5600|5916|6194|6504|6895|7049|7157|7480|8882|9047|9289|9678|10125|10220|11184|23481|26528|29086|51176|51561|57215|57447|79084|79621|84433|221120	ADA|BCL2|CD3E|CD28|CD40LG|CD74|DVL2|EFNB1|ERBB2|FYN|GATA3|KAT2A|IGFBP4|IL7R|IMPDH2|NF2|NPR2|PRKCQ|MAPK11|RARG|RPS6|SLAMF1|TARBP2|TGFBR3|TP53|WNT10B|ZPR1|SH2D2A|ADGRG1|PHF14|RASGRP1|GDF11|MAP4K1|PES1|DAZAP1|BABAM1|LEF1|IL23A|THAP11|NDRG2|WDR77|RNASEH2B|CARD11|ALKBH3	-2.5	MyList
GO Biological Processes	19	GO:0002683	negative regulation of immune system process	19_GO:0002376 immune system process	-4.4	2.1	4.6	30182	487	999	34	3.4	0.57	100|864|972|2064|2534|2671|2841|3123|3575|4068|4609|5335|6223|6504|7043|8111|8815|9684|9984|10039|10225|11126|22914|23098|30009|53347|55646|56253|56477|79037|140685|197358|201633|257144	ADA|RUNX3|CD74|ERBB2|FYN|GFER|GPR18|HLA-DRB1|IL7R|SH2D1A|MYC|PLCG1|RPS19|SLAMF1|TGFB3|GPR68|BANF1|LRRC14|THOC1|PARP3|CD96|CD160|KLRK1|SARM1|TBX21|UBASH3A|LYAR|CRTAM|CCL28|PVRIG|ZBTB46|NLRC3|TIGIT|GCSAM	-2.5	MyList
GO Biological Processes	19	GO:0002293	alpha-beta T cell differentiation involved in immune response	19_GO:0002376 immune system process	-4.4	6	5.9	30182	40	999	8	0.8	0.28	2625|4063|4221|6097|8320|30009|51176|114836	GATA3|LY9|MEN1|RORC|EOMES|TBX21|LEF1|SLAMF6	-2.5	MyList
GO Biological Processes	19	GO:0002287	alpha-beta T cell activation involved in immune response	19_GO:0002376 immune system process	-4.4	6	5.9	30182	40	999	8	0.8	0.28	2625|4063|4221|6097|8320|30009|51176|114836	GATA3|LY9|MEN1|RORC|EOMES|TBX21|LEF1|SLAMF6	-2.5	MyList
GO Biological Processes	19	GO:0062125	regulation of mitochondrial gene expression	19_GO:0008152 metabolic process	-4.4	7	6.1	30182	30	999	7	0.7	0.26	26995|51204|51335|51654|57215|81554|285367	TRUB2|TACO1|NGRN|CDK5RAP1|THAP11|RCC1L|RPUSD3	-2.5	MyList
GO Biological Processes	19	GO:1901798	positive regulation of signal transduction by p53 class mediator	19_GO:0023052 signaling	-4.4	7	6.1	30182	30	999	7	0.7	0.26	1984|4609|6135|6154|6167|6224|149628	EIF5A|MYC|RPL11|RPL26|RPL37|RPS20|PYHIN1	-2.5	MyList
GO Biological Processes	19	GO:0071356	cellular response to tumor necrosis factor	19_GO:0050896 response to stimulus	-4.3	2.9	4.9	30182	185	999	18	1.8	0.42	1984|2625|2648|2671|4772|6188|6352|6846|7157|7185|7188|8717|8718|9618|10068|29965|55627|149951	EIF5A|GATA3|KAT2A|GFER|NFATC1|RPS3|CCL5|XCL2|TP53|TRAF1|TRAF5|TRADD|TNFRSF25|TRAF4|IL18BP|CDIP1|SMPD4|COMMD7	-2.5	MyList
GO Biological Processes	19	GO:0002715	regulation of natural killer cell mediated immunity	19_GO:0044419 biological process involved in interspecies interaction between organisms	-4.3	5.2	5.6	30182	52	999	9	0.9	0.3	2671|3820|10125|10225|11126|22914|56253|114836|259197	GFER|KLRB1|RASGRP1|CD96|CD160|KLRK1|CRTAM|SLAMF6|NCR3	-2.5	MyList
GO Biological Processes	19	GO:2000278	regulation of DNA biosynthetic process	19_GO:0008152 metabolic process	-4.3	3.5	5.1	30182	121	999	14	1.4	0.37	2671|4221|4609|4931|5588|7157|7203|10039|10574|10575|23293|25970|54984|55226	GFER|MEN1|MYC|NVL|PRKCQ|TP53|CCT3|PARP3|CCT7|CCT4|SMG6|SH2B1|PINX1|NAT10	-2.5	MyList
GO Biological Processes	19	GO:0002286	T cell activation involved in immune response	19_GO:0002376 immune system process	-4.3	4.3	5.3	30182	78	999	11	1.1	0.33	972|2625|4063|4221|6097|6194|7157|8320|30009|51176|114836	CD74|GATA3|LY9|MEN1|RORC|RPS6|TP53|EOMES|TBX21|LEF1|SLAMF6	-2.5	MyList
GO Biological Processes	19	GO:0006351	DNA-templated transcription	19_GO:0008152 metabolic process	-4.3	2	4.4	30182	599	999	39	3.9	0.61	661|940|2625|2962|2968|2972|4094|4773|5437|5442|5536|5757|6920|6949|7157|7480|8464|9013|9219|9533|9862|10302|10921|23082|51176|55011|55250|55274|55718|56652|64425|64919|80063|80227|84246|84678|130916|171568|283149	POLR3D|CD28|GATA3|GTF2F1|GTF2H4|BRF1|MAF|NFATC2|POLR2H|POLRMT|PPP5C|PTMA|TCEA3|TCOF1|TP53|WNT10B|SUPT3H|TAF1C|MTA2|POLR1C|MED24|SNAPC5|RNPS1|PPRC1|LEF1|PIH1D1|ELP2|PHF10|POLR3E|TWNK|POLR1E|BCL11B|ATF7IP2|PAAF1|MED10|KDM2B|MTERF4|POLR3H|BCL9L	-2.4	MyList
KEGG Pathway	24	hsa03018	RNA degradation		-4.2	4.2	5.3	30182	79	999	11	1.1	0.33	2026|2027|5214|11340|23016|23404|23644|25804|51013|118460|196513	ENO2|ENO3|PFKP|EXOSC8|EXOSC7|EXOSC2|EDC4|LSM4|EXOSC1|EXOSC6|DCP1B	-2.4	MyList
GO Biological Processes	19	GO:0097659	nucleic acid-templated transcription	19_GO:0008152 metabolic process	-4.2	2	4.4	30182	601	999	39	3.9	0.61	661|940|2625|2962|2968|2972|4094|4773|5437|5442|5536|5757|6920|6949|7157|7480|8464|9013|9219|9533|9862|10302|10921|23082|51176|55011|55250|55274|55718|56652|64425|64919|80063|80227|84246|84678|130916|171568|283149	POLR3D|CD28|GATA3|GTF2F1|GTF2H4|BRF1|MAF|NFATC2|POLR2H|POLRMT|PPP5C|PTMA|TCEA3|TCOF1|TP53|WNT10B|SUPT3H|TAF1C|MTA2|POLR1C|MED24|SNAPC5|RNPS1|PPRC1|LEF1|PIH1D1|ELP2|PHF10|POLR3E|TWNK|POLR1E|BCL11B|ATF7IP2|PAAF1|MED10|KDM2B|MTERF4|POLR3H|BCL9L	-2.4	MyList
GO Biological Processes	19	GO:0042113	B cell activation	19_GO:0002376 immune system process	-4.2	2.9	4.8	30182	189	999	18	1.8	0.42	100|596|643|959|3575|5245|5296|7157|7374|7535|9452|9678|10125|22806|51176|55846|84433|118460	ADA|BCL2|CXCR5|CD40LG|IL7R|PHB1|PIK3R2|TP53|UNG|ZAP70|ITM2A|PHF14|RASGRP1|IKZF3|LEF1|ITFG2|CARD11|EXOSC6	-2.4	MyList
GO Biological Processes	19	GO:0072332	intrinsic apoptotic signaling pathway by p53 class mediator	19_GO:0023052 signaling	-4.2	5	5.5	30182	54	999	9	0.9	0.3	3094|5164|7157|10514|23368|23378|29965|64782|79073	HINT1|PDK2|TP53|MYBBP1A|PPP1R13B|RRP8|CDIP1|AEN|TMEM109	-2.4	MyList
GO Biological Processes	19	GO:0090151	establishment of protein localization to mitochondrial membrane	19_GO:0051179 localization	-4.2	6.6	5.9	30182	32	999	7	0.7	0.26	617|25813|26520|29928|56993|401505|100188893	BCS1L|SAMM50|TIMM9|TIMM22|TOMM22|TOMM5|TOMM6	-2.3	MyList
GO Biological Processes	19	GO:2000516	positive regulation of CD4-positive, alpha-beta T cell activation	19_GO:0002376 immune system process	-4.1	5.6	5.6	30182	43	999	8	0.8	0.28	916|940|975|3123|5588|51561|64410|84433	CD3E|CD28|CD81|HLA-DRB1|PRKCQ|IL23A|KLHL25|CARD11	-2.3	MyList
KEGG Pathway	24	hsa04940	Type I diabetes mellitus		-4.1	5.6	5.6	30182	43	999	8	0.8	0.28	356|940|3108|3113|3115|3123|4049|5551	FASLG|CD28|HLA-DMA|HLA-DPA1|HLA-DPB1|HLA-DRB1|LTA|PRF1	-2.3	MyList
GO Biological Processes	19	GO:1902255	positive regulation of intrinsic apoptotic signaling pathway by p53 class mediator	19_GO:0023052 signaling	-4.1	15	7.4	30182	8	999	4	0.4	0.2	1984|4609|6135|6154	EIF5A|MYC|RPL11|RPL26	-2.3	MyList
GO Biological Processes	19	GO:0034475	U4 snRNA 3'-end processing	19_GO:0008152 metabolic process	-4.1	15	7.4	30182	8	999	4	0.4	0.2	11340|23016|23404|118460	EXOSC8|EXOSC7|EXOSC2|EXOSC6	-2.3	MyList
GO Biological Processes	19	GO:0002703	regulation of leukocyte mediated immunity	19_GO:0002376 immune system process	-4.1	2.6	4.6	30182	246	999	21	2.1	0.45	940|975|2625|2671|3123|3575|3820|4049|6504|9984|10039|10125|10225|11126|22914|30009|51561|56253|114836|118460|259197	CD28|CD81|GATA3|GFER|HLA-DRB1|IL7R|KLRB1|LTA|SLAMF1|THOC1|PARP3|RASGRP1|CD96|CD160|KLRK1|TBX21|IL23A|CRTAM|SLAMF6|EXOSC6|NCR3	-2.3	MyList
GO Biological Processes	19	GO:0034612	response to tumor necrosis factor	19_GO:0050896 response to stimulus	-4.1	2.7	4.6	30182	211	999	19	1.9	0.43	1984|2625|2648|2671|4772|6188|6352|6846|7157|7185|7188|8717|8718|9618|10068|22954|29965|55627|149951	EIF5A|GATA3|KAT2A|GFER|NFATC1|RPS3|CCL5|XCL2|TP53|TRAF1|TRAF5|TRADD|TNFRSF25|TRAF4|IL18BP|TRIM32|CDIP1|SMPD4|COMMD7	-2.3	MyList
GO Biological Processes	19	GO:0055086	nucleobase-containing small molecule metabolic process	19_GO:0008152 metabolic process	-4.1	1.9	4.3	30182	590	999	38	3.8	0.61	100|203|471|517|955|1635|1723|2026|2027|2592|3094|3420|3615|3704|3945|4351|4882|5214|6576|7374|10965|23028|23098|27350|54963|55739|79621|79877|80308|84277|84433|84532|84836|128240|140564|197258|197322|252969	ADA|AK1|ATIC|ATP5MC2|ENTPD6|DCTD|DHODH|ENO2|ENO3|GALT|HINT1|IDH3B|IMPDH2|ITPA|LDHB|MPI|NPR2|PFKP|SLC25A1|UNG|ACOT2|KDM1A|SARM1|APOBEC3C|UCKL1|NAXD|RNASEH2B|DCAKD|FLAD1|DNAJC30|CARD11|ACSS1|ABHD14B|NAXE|APOBEC3D|FCSK|ACSF3|NEIL2	-2.3	MyList
GO Biological Processes	19	GO:0002292	T cell differentiation involved in immune response	19_GO:0002376 immune system process	-4.1	5.5	5.5	30182	44	999	8	0.8	0.28	2625|4063|4221|6097|8320|30009|51176|114836	GATA3|LY9|MEN1|RORC|EOMES|TBX21|LEF1|SLAMF6	-2.2	MyList
GO Biological Processes	19	GO:0032774	RNA biosynthetic process	19_GO:0008152 metabolic process	-4.1	1.9	4.3	30182	612	999	39	3.9	0.61	661|940|2625|2962|2968|2972|4094|4773|5437|5442|5536|5757|6920|6949|7157|7480|8464|9013|9219|9533|9862|10302|10921|23082|51176|55011|55250|55274|55718|56652|64425|64919|80063|80227|84246|84678|130916|171568|283149	POLR3D|CD28|GATA3|GTF2F1|GTF2H4|BRF1|MAF|NFATC2|POLR2H|POLRMT|PPP5C|PTMA|TCEA3|TCOF1|TP53|WNT10B|SUPT3H|TAF1C|MTA2|POLR1C|MED24|SNAPC5|RNPS1|PPRC1|LEF1|PIH1D1|ELP2|PHF10|POLR3E|TWNK|POLR1E|BCL11B|ATF7IP2|PAAF1|MED10|KDM2B|MTERF4|POLR3H|BCL9L	-2.2	MyList
GO Biological Processes	19	GO:1904874	positive regulation of telomerase RNA localization to Cajal body	19_GO:0051179 localization	-4	10	6.5	30182	15	999	5	0.5	0.22	7203|8607|10574|10575|55651	CCT3|RUVBL1|CCT7|CCT4|NHP2	-2.2	MyList
GO Biological Processes	19	GO:0010564	regulation of cell cycle process	19_GO:0050789 regulation of biological process	-4	1.8	4.2	30182	747	999	45	4.5	0.66	274|322|596|643|940|994|1019|2648|4221|4488|4609|4882|6154|7023|7157|7480|8558|9727|9984|10039|10432|10514|10755|10807|11190|23378|25970|27183|27339|28964|29086|29997|51149|51451|51499|54984|55226|55274|57521|57805|79621|79791|84126|91782|92002	BIN1|APBB1|BCL2|CXCR5|CD28|CDC25B|CDK4|KAT2A|MEN1|MSX2|MYC|NPR2|RPL26|TFAP4|TP53|WNT10B|CDK10|RAB11FIP3|THOC1|PARP3|RBM14|MYBBP1A|GIPC1|ENTR1|CEP250|RRP8|SH2B1|VPS4A|PRPF19|GIT1|BABAM1|NOP53|MRNIP|LCMT1|TRIAP1|PINX1|NAT10|PHF10|RPTOR|CCAR2|RNASEH2B|FBXO31|ATRIP|CHMP7|CCNQ	-2.2	MyList
GO Biological Processes	19	GO:1903829	positive regulation of protein localization	19_GO:0051179 localization	-4	2.1	4.3	30182	467	999	32	3.2	0.56	322|919|975|2064|2534|3123|4088|4771|5116|5296|7016|7043|7203|8111|8882|9531|9696|10055|10155|10399|10574|10575|10807|11190|29098|54984|55929|57602|79899|94103|149628|245812	APBB1|CD247|CD81|ERBB2|FYN|HLA-DRB1|SMAD3|NF2|PCNT|PIK3R2|TESK1|TGFB3|CCT3|GPR68|ZPR1|BAG3|CROCC|SAE1|TRIM28|RACK1|CCT7|CCT4|ENTR1|CEP250|RANGRF|PINX1|DMAP1|USP36|PRR5L|ORMDL3|PYHIN1|CNPY4	-2.2	MyList
GO Biological Processes	19	GO:0010332	response to gamma radiation	19_GO:0050896 response to stimulus	-4	4.8	5.3	30182	57	999	9	0.9	0.3	596|2547|2625|4221|4609|6154|7157|23028|79073	BCL2|XRCC6|GATA3|MEN1|MYC|RPL26|TP53|KDM1A|TMEM109	-2.2	MyList
GO Biological Processes	19	GO:0002520	immune system development	19_GO:0002376 immune system process	-4	3	4.7	30182	162	999	16	1.6	0.4	100|596|643|916|959|2625|3575|4049|4088|6647|7157|7374|29851|51176|64919|118460	ADA|BCL2|CXCR5|CD3E|CD40LG|GATA3|IL7R|LTA|SMAD3|SOD1|TP53|UNG|ICOS|LEF1|BCL11B|EXOSC6	-2.2	MyList
GO Biological Processes	19	GO:0044728	DNA methylation or demethylation	19_GO:0008152 metabolic process	-4	4.3	5.1	30182	71	999	10	1	0.31	8320|9219|10155|10919|27350|51409|55929|121642|140564|221120	EOMES|MTA2|TRIM28|EHMT2|APOBEC3C|HEMK1|DMAP1|ALKBH2|APOBEC3D|ALKBH3	-2.1	MyList
GO Biological Processes	19	GO:0051209	release of sequestered calcium ion into cytosol	19_GO:0042592 homeostatic process	-3.9	4.7	5.2	30182	58	999	9	0.9	0.3	356|1234|1236|3932|3954|5335|9651|53373|255231	FASLG|CCR5|CCR7|LCK|LETM1|PLCG1|PLCH2|TPCN1|MCOLN2	-2.1	MyList
GO Biological Processes	19	GO:0002705	positive regulation of leukocyte mediated immunity	19_GO:0002376 immune system process	-3.9	3.1	4.7	30182	148	999	15	1.5	0.38	940|975|2625|3123|4049|6504|10125|11126|22914|30009|51561|56253|114836|118460|259197	CD28|CD81|GATA3|HLA-DRB1|LTA|SLAMF1|RASGRP1|CD160|KLRK1|TBX21|IL23A|CRTAM|SLAMF6|EXOSC6|NCR3	-2.1	MyList
GO Biological Processes	19	GO:0070131	positive regulation of mitochondrial translation	19_GO:0048518 positive regulation of biological process	-3.9	9.4	6.2	30182	16	999	5	0.5	0.22	26995|51335|51654|81554|285367	TRUB2|NGRN|CDK5RAP1|RCC1L|RPUSD3	-2.1	MyList
GO Biological Processes	19	GO:0002903	negative regulation of B cell apoptotic process	19_GO:0048519 negative regulation of biological process	-3.9	9.4	6.2	30182	16	999	5	0.5	0.22	100|596|972|26155|94103	ADA|BCL2|CD74|NOC2L|ORMDL3	-2.1	MyList
GO Biological Processes	19	GO:0071025	RNA surveillance	19_GO:0008152 metabolic process	-3.9	9.4	6.2	30182	16	999	5	0.5	0.22	6832|11340|23016|23404|118460	SUPV3L1|EXOSC8|EXOSC7|EXOSC2|EXOSC6	-2.1	MyList
GO Biological Processes	19	GO:0032673	regulation of interleukin-4 production	19_GO:0032501 multicellular organismal process	-3.9	6	5.5	30182	35	999	7	0.7	0.26	916|940|959|2625|3123|5588|51176	CD3E|CD28|CD40LG|GATA3|HLA-DRB1|PRKCQ|LEF1	-2.1	MyList
GO Biological Processes	19	GO:0070227	lymphocyte apoptotic process	19_GO:0009987 cellular process	-3.9	6	5.5	30182	35	999	7	0.7	0.26	100|356|596|6194|7157|9093|64919	ADA|FASLG|BCL2|RPS6|TP53|DNAJA3|BCL11B	-2.1	MyList
GO Biological Processes	19	GO:0033209	tumor necrosis factor-mediated signaling pathway	19_GO:0023052 signaling	-3.9	4.6	5.1	30182	59	999	9	0.9	0.3	1984|7157|7185|7188|8717|8718|9618|29965|149951	EIF5A|TP53|TRAF1|TRAF5|TRADD|TNFRSF25|TRAF4|CDIP1|COMMD7	-2.1	MyList
GO Biological Processes	19	GO:0000459	exonucleolytic trimming involved in rRNA processing	19_GO:0008152 metabolic process	-3.9	13	6.9	30182	9	999	4	0.4	0.2	11340|23016|23404|79033	EXOSC8|EXOSC7|EXOSC2|ERI3	-2.1	MyList
GO Biological Processes	19	GO:1902570	protein localization to nucleolus	19_GO:0051179 localization	-3.9	13	6.9	30182	9	999	4	0.4	0.2	23212|27341|29997|54984	RRS1|RRP7A|NOP53|PINX1	-2.1	MyList
GO Biological Processes	19	GO:0035739	CD4-positive, alpha-beta T cell proliferation	19_GO:0002376 immune system process	-3.9	13	6.9	30182	9	999	4	0.4	0.2	916|940|5588|84433	CD3E|CD28|PRKCQ|CARD11	-2.1	MyList
GO Biological Processes	19	GO:0000467	exonucleolytic trimming to generate mature 3'-end of 5.8S rRNA from tricistronic rRNA transcript (SSU-rRNA, 5.8S rRNA, LSU-rRNA)	19_GO:0008152 metabolic process	-3.9	13	6.9	30182	9	999	4	0.4	0.2	11340|23016|23404|79033	EXOSC8|EXOSC7|EXOSC2|ERI3	-2.1	MyList
GO Biological Processes	19	GO:0070129	regulation of mitochondrial translation	19_GO:0008152 metabolic process	-3.9	7.3	5.8	30182	25	999	6	0.6	0.24	26995|51204|51335|51654|81554|285367	TRUB2|TACO1|NGRN|CDK5RAP1|RCC1L|RPUSD3	-2.1	MyList
GO Biological Processes	19	GO:0007006	mitochondrial membrane organization	19_GO:0009987 cellular process	-3.9	3.4	4.7	30182	117	999	13	1.3	0.36	596|617|3954|7157|9026|25813|26520|28978|29928|56993|117145|401505|100188893	BCL2|BCS1L|LETM1|TP53|HIP1R|SAMM50|TIMM9|TMEM14A|TIMM22|TOMM22|THEM4|TOMM5|TOMM6	-2.1	MyList
GO Biological Processes	19	GO:1903450	regulation of G1 to G0 transition	19_GO:0050789 regulation of biological process	-3.9	23	8	30182	4	999	3	0.3	0.17	7157|10514|23378	TP53|MYBBP1A|RRP8	-2.1	MyList
GO Biological Processes	19	GO:0006839	mitochondrial transport	19_GO:0051179 localization	-3.8	3	4.6	30182	150	999	15	1.5	0.38	596|617|7157|9026|23203|25813|26520|28978|29928|56993|117145|130916|131118|401505|100188893	BCL2|BCS1L|TP53|HIP1R|PMPCA|SAMM50|TIMM9|TMEM14A|TIMM22|TOMM22|THEM4|MTERF4|DNAJC19|TOMM5|TOMM6	-2.1	MyList
GO Biological Processes	19	GO:0006626	protein targeting to mitochondrion	19_GO:0051179 localization	-3.8	4.5	5.1	30182	60	999	9	0.9	0.3	23203|25813|26520|29928|56993|130916|131118|401505|100188893	PMPCA|SAMM50|TIMM9|TIMM22|TOMM22|MTERF4|DNAJC19|TOMM5|TOMM6	-2.1	MyList
GO Biological Processes	19	GO:0072655	establishment of protein localization to mitochondrion	19_GO:0051179 localization	-3.8	4.1	4.9	30182	74	999	10	1	0.31	617|23203|25813|26520|29928|56993|130916|131118|401505|100188893	BCS1L|PMPCA|SAMM50|TIMM9|TIMM22|TOMM22|MTERF4|DNAJC19|TOMM5|TOMM6	-2	MyList
GO Biological Processes	19	GO:0019722	calcium-mediated signaling	19_GO:0023052 signaling	-3.8	3.1	4.6	30182	135	999	14	1.4	0.37	100|916|920|1234|4772|4773|5335|5533|7535|10316|11123|22859|27040|83988	ADA|CD3E|CD4|CCR5|NFATC1|NFATC2|PLCG1|PPP3CC|ZAP70|NMUR1|RCAN3|ADGRL1|LAT|NCALD	-2	MyList
GO Biological Processes	19	GO:0042269	regulation of natural killer cell mediated cytotoxicity	19_GO:0044419 biological process involved in interspecies interaction between organisms	-3.8	5	5.2	30182	48	999	8	0.8	0.28	2671|3820|10125|11126|22914|56253|114836|259197	GFER|KLRB1|RASGRP1|CD160|KLRK1|CRTAM|SLAMF6|NCR3	-2	MyList
GO Biological Processes	19	GO:0016064	immunoglobulin mediated immune response	19_GO:0002376 immune system process	-3.8	3.5	4.7	30182	104	999	12	1.2	0.34	939|959|972|975|3108|3113|3115|3123|3560|7374|50615|118460	CD27|CD40LG|CD74|CD81|HLA-DMA|HLA-DPA1|HLA-DPB1|HLA-DRB1|IL2RB|UNG|IL21R|EXOSC6	-2	MyList
GO Biological Processes	19	GO:0006338	chromatin remodeling	19_GO:0009987 cellular process	-3.8	2.2	4.2	30182	378	999	27	2.7	0.51	2625|2648|4609|6015|6749|7157|8320|8607|9112|9219|10514|22880|22893|23028|23378|26155|50485|55011|55274|55506|55929|64754|65980|79913|83743|84678|283899	GATA3|KAT2A|MYC|RING1|SSRP1|TP53|EOMES|RUVBL1|MTA1|MTA2|MYBBP1A|MORC2|BAHD1|KDM1A|RRP8|NOC2L|SMARCAL1|PIH1D1|PHF10|MACROH2A2|DMAP1|SMYD3|BRD9|ACTR5|GRWD1|KDM2B|INO80E	-2	MyList
GO Biological Processes	19	GO:0031347	regulation of defense response	19_GO:0050896 response to stimulus	-3.8	1.8	4	30182	767	999	45	4.5	0.66	100|661|940|975|1236|2534|2547|2625|2671|3123|3820|4049|4088|5245|5335|6223|6279|6352|6647|6895|8717|8815|9684|10125|10133|10225|10432|11126|22914|23098|23180|26090|28964|29997|51561|55450|55646|56253|79102|79918|114836|149628|197358|259197|340061	ADA|POLR3D|CD28|CD81|CCR7|FYN|XRCC6|GATA3|GFER|HLA-DRB1|KLRB1|LTA|SMAD3|PHB1|PLCG1|RPS19|S100A8|CCL5|SOD1|TARBP2|TRADD|BANF1|LRRC14|RASGRP1|OPTN|CD96|RBM14|CD160|KLRK1|SARM1|RFTN1|ABHD12|GIT1|NOP53|IL23A|CAMK2N1|LYAR|CRTAM|RNF26|SETD6|SLAMF6|PYHIN1|NLRC3|NCR3|STING1	-2	MyList
GO Biological Processes	19	GO:1902165	regulation of intrinsic apoptotic signaling pathway in response to DNA damage by p53 class mediator	19_GO:0023052 signaling	-3.8	8.9	6	30182	17	999	5	0.5	0.22	596|972|6154|23028|51499	BCL2|CD74|RPL26|KDM1A|TRIAP1	-2	MyList
GO Biological Processes	19	GO:0001522	pseudouridine synthesis	19_GO:0008152 metabolic process	-3.8	8.9	6	30182	17	999	5	0.5	0.22	26995|27079|54433|55651|80324	TRUB2|RPUSD2|GAR1|NHP2|PUS1	-2	MyList
GO Biological Processes	19	GO:0006520	amino acid metabolic process	19_GO:0008152 metabolic process	-3.7	2.4	4.3	30182	281	999	22	2.2	0.46	95|587|642|670|1892|2356|2806|2937|3035|3712|5860|6301|10667|56922|57176|57470|57505|57571|79814|80755|84245|137872	ACY1|BCAT2|BLMH|BPHL|ECHS1|FPGS|GOT2|GSS|HARS1|IVD|QDPR|SARS1|FARS2|MCCC1|VARS2|LRRC47|AARS2|CARNS1|AGMAT|AARSD1|MRI1|ADHFE1	-2	MyList
GO Biological Processes	19	GO:0002831	regulation of response to biotic stimulus	19_GO:0050896 response to stimulus	-3.7	2	4.1	30182	463	999	31	3.1	0.55	661|2534|2547|2671|3123|3820|5245|6223|6352|6895|8815|9684|10125|10133|10225|10432|11126|22914|23098|23180|29997|51561|55646|56253|59307|79102|114836|149628|197358|259197|340061	POLR3D|FYN|XRCC6|GFER|HLA-DRB1|KLRB1|PHB1|RPS19|CCL5|TARBP2|BANF1|LRRC14|RASGRP1|OPTN|CD96|RBM14|CD160|KLRK1|SARM1|RFTN1|NOP53|IL23A|LYAR|CRTAM|SIGIRR|RNF26|SLAMF6|PYHIN1|NLRC3|NCR3|STING1	-2	MyList
GO Biological Processes	19	GO:0009411	response to UV	19_GO:0050896 response to stimulus	-3.7	2.9	4.5	30182	154	999	15	1.5	0.38	596|4221|4609|5600|6154|7157|7507|22954|23028|26155|51499|56160|57805|79913|90313	BCL2|MEN1|MYC|MAPK11|RPL26|TP53|XPA|TRIM32|KDM1A|NOC2L|TRIAP1|NSMCE3|CCAR2|ACTR5|TP53I13	-2	MyList
GO Biological Processes	19	GO:0070988	demethylation	19_GO:0008152 metabolic process	-3.7	4.4	4.9	30182	62	999	9	0.9	0.3	8320|23028|27350|79697|79831|84678|121642|140564|221120	EOMES|KDM1A|APOBEC3C|RIOX1|KDM8|KDM2B|ALKBH2|APOBEC3D|ALKBH3	-2	MyList
GO Biological Processes	19	GO:0010638	positive regulation of organelle organization	19_GO:0048518 positive regulation of biological process	-3.7	2	4.1	30182	506	999	33	3.3	0.57	274|940|1236|2041|4088|4488|4771|4882|5588|6188|7016|7043|7157|7203|8607|9026|9696|10155|10174|10574|10575|10801|10807|22880|25970|28964|51466|55558|79734|79913|80063|146206|283899	BIN1|CD28|CCR7|EPHA1|SMAD3|MSX2|NF2|NPR2|PRKCQ|RPS3|TESK1|TGFB3|TP53|CCT3|RUVBL1|HIP1R|CROCC|TRIM28|SORBS3|CCT7|CCT4|SEPTIN9|ENTR1|MORC2|SH2B1|GIT1|EVL|PLXNA3|KCTD17|ACTR5|ATF7IP2|CARMIL2|INO80E	-2	MyList
GO Biological Processes	19	GO:0044282	small molecule catabolic process	19_GO:0008152 metabolic process	-3.7	2.2	4.1	30182	362	999	26	2.6	0.5	100|219|587|642|1892|2026|2027|2592|2806|3712|5214|5826|5860|7157|10455|23175|27350|55268|56623|56898|56922|57571|137872|140564|197322|347862	ADA|ALDH1B1|BCAT2|BLMH|ECHS1|ENO2|ENO3|GALT|GOT2|IVD|PFKP|ABCD4|QDPR|TP53|ECI2|LPIN1|APOBEC3C|ECHDC2|INPP5E|BDH2|MCCC1|CARNS1|ADHFE1|APOBEC3D|ACSF3|GATD1	-1.9	MyList
GO Biological Processes	19	GO:0045954	positive regulation of natural killer cell mediated cytotoxicity	19_GO:0044419 biological process involved in interspecies interaction between organisms	-3.7	6.7	5.5	30182	27	999	6	0.6	0.24	10125|11126|22914|56253|114836|259197	RASGRP1|CD160|KLRK1|CRTAM|SLAMF6|NCR3	-1.9	MyList
GO Biological Processes	19	GO:0032740	positive regulation of interleukin-17 production	19_GO:0048518 positive regulation of biological process	-3.7	6.7	5.5	30182	27	999	6	0.6	0.24	4063|5245|5588|23180|51561|114836	LY9|PHB1|PRKCQ|RFTN1|IL23A|SLAMF6	-1.9	MyList
GO Biological Processes	19	GO:0000447	endonucleolytic cleavage in ITS1 to separate SSU-rRNA from 5.8S rRNA and LSU-rRNA from tricistronic rRNA transcript (SSU-rRNA, 5.8S rRNA, LSU-rRNA)	19_GO:0008152 metabolic process	-3.7	12	6.5	30182	10	999	4	0.4	0.2	6227|8602|23212|65095	RPS21|NOP14|RRS1|KRI1	-1.9	MyList
GO Biological Processes	19	GO:0051974	negative regulation of telomerase activity	19_GO:0048519 negative regulation of biological process	-3.7	12	6.5	30182	10	999	4	0.4	0.2	4221|7157|10039|54984	MEN1|TP53|PARP3|PINX1	-1.9	MyList
KEGG Pathway	24	hsa03250	Viral life cycle - HIV-1		-3.7	4.3	4.9	30182	63	999	9	0.9	0.3	920|1234|2648|4300|7469|27183|27350|51497|140564	CD4|CCR5|KAT2A|MLLT3|NELFA|VPS4A|APOBEC3C|NELFCD|APOBEC3D	-1.9	MyList
GO Biological Processes	19	GO:1904872	regulation of telomerase RNA localization to Cajal body	19_GO:0051179 localization	-3.6	8.4	5.8	30182	18	999	5	0.5	0.22	7203|8607|10574|10575|55651	CCT3|RUVBL1|CCT7|CCT4|NHP2	-1.9	MyList
GO Biological Processes	19	GO:0006479	protein methylation	19_GO:0008152 metabolic process	-3.6	3	4.4	30182	140	999	14	1.4	0.37	2091|4221|9739|10322|10919|51409|51451|54496|64754|79084|79918|85002|91272|196483	FBL|MEN1|SETD1A|SMYD5|EHMT2|HEMK1|LCMT1|PRMT7|SMYD3|WDR77|SETD6|FAM86B1|BOD1|EEF2KMT	-1.9	MyList
GO Biological Processes	19	GO:0008213	protein alkylation	19_GO:0008152 metabolic process	-3.6	3	4.4	30182	140	999	14	1.4	0.37	2091|4221|9739|10322|10919|51409|51451|54496|64754|79084|79918|85002|91272|196483	FBL|MEN1|SETD1A|SMYD5|EHMT2|HEMK1|LCMT1|PRMT7|SMYD3|WDR77|SETD6|FAM86B1|BOD1|EEF2KMT	-1.9	MyList
KEGG Pathway	24	hsa04514	Cell adhesion molecules		-3.6	2.9	4.4	30182	157	999	15	1.5	0.38	914|920|923|925|926|940|959|3108|3113|3115|3123|3384|3695|29851|201633	CD2|CD4|CD6|CD8A|CD8B|CD28|CD40LG|HLA-DMA|HLA-DPA1|HLA-DPB1|HLA-DRB1|ICAM2|ITGB7|ICOS|TIGIT	-1.9	MyList
GO Biological Processes	19	GO:0044265	cellular macromolecule catabolic process	19_GO:0008152 metabolic process	-3.6	1.7	3.9	30182	779	999	45	4.5	0.66	5705|6233|6468|6832|7327|8078|8237|8882|9112|9618|9941|10868|10921|11340|22954|23016|23293|23404|23644|23708|25804|27183|30009|51013|51619|56893|57109|57602|60528|64410|79066|79102|79621|79734|79791|84153|91782|93611|118460|129563|146330|149603|196513|340152|550643	PSMC5|RPS27A|FBXW4|SUPV3L1|UBE2G2|USP5|USP11|ZPR1|MTA1|TRAF4|EXOG|USP20|RNPS1|EXOSC8|TRIM32|EXOSC7|SMG6|EXOSC2|EDC4|GSPT2|LSM4|VPS4A|TBX21|EXOSC1|UBE2D4|UBQLN4|REXO4|USP36|ELAC2|KLHL25|METTL16|RNF26|RNASEH2B|KCTD17|FBXO31|RNASEH2C|CHMP7|FBXO44|EXOSC6|DIS3L2|FBXL16|RNF187|DCP1B|ZC3H12D|NBDY	-1.9	MyList
GO Biological Processes	19	GO:0019724	B cell mediated immunity	19_GO:0002376 immune system process	-3.6	3.4	4.5	30182	108	999	12	1.2	0.34	939|959|972|975|3108|3113|3115|3123|3560|7374|50615|118460	CD27|CD40LG|CD74|CD81|HLA-DMA|HLA-DPA1|HLA-DPB1|HLA-DRB1|IL2RB|UNG|IL21R|EXOSC6	-1.9	MyList
GO Biological Processes	19	GO:0097553	calcium ion transmembrane import into cytosol	19_GO:0051179 localization	-3.6	3.4	4.5	30182	108	999	12	1.2	0.34	356|596|784|1234|1236|3932|3954|5335|9651|51393|53373|255231	FASLG|BCL2|CACNB3|CCR5|CCR7|LCK|LETM1|PLCG1|PLCH2|TRPV2|TPCN1|MCOLN2	-1.9	MyList
GO Biological Processes	19	GO:0048524	positive regulation of viral process	19_GO:0016032 viral process	-3.6	4.2	4.8	30182	64	999	9	0.9	0.3	920|940|972|3123|6352|6895|10450|10465|27183	CD4|CD28|CD74|HLA-DRB1|CCL5|TARBP2|PPIE|PPIH|VPS4A	-1.9	MyList
GO Biological Processes	19	GO:0002294	CD4-positive, alpha-beta T cell differentiation involved in immune response	19_GO:0002376 immune system process	-3.6	5.4	5.1	30182	39	999	7	0.7	0.26	2625|4063|4221|6097|30009|51176|114836	GATA3|LY9|MEN1|RORC|TBX21|LEF1|SLAMF6	-1.9	MyList
GO Biological Processes	19	GO:0042093	T-helper cell differentiation	19_GO:0002376 immune system process	-3.6	5.4	5.1	30182	39	999	7	0.7	0.26	2625|4063|4221|6097|30009|51176|114836	GATA3|LY9|MEN1|RORC|TBX21|LEF1|SLAMF6	-1.9	MyList
GO Biological Processes	19	GO:0051204	protein insertion into mitochondrial membrane	19_GO:0051179 localization	-3.6	6.5	5.4	30182	28	999	6	0.6	0.24	25813|26520|29928|56993|401505|100188893	SAMM50|TIMM9|TIMM22|TOMM22|TOMM5|TOMM6	-1.9	MyList
GO Biological Processes	19	GO:0051098	regulation of binding	19_GO:0065007 biological regulation	-3.6	2.1	4	30182	369	999	26	2.6	0.5	166|2625|2962|3001|4088|4488|4931|6135|7023|7049|8189|8664|9026|10155|10399|22927|23028|26119|51176|54496|54984|55182|55906|147138|149628|340061	TLE5|GATA3|GTF2F1|GZMA|SMAD3|MSX2|NVL|RPL11|TFAP4|TGFBR3|SYMPK|EIF3D|HIP1R|TRIM28|RACK1|HABP4|KDM1A|LDLRAP1|LEF1|PRMT7|PINX1|RNF220|ZC4H2|TMC8|PYHIN1|STING1	-1.8	MyList
GO Biological Processes	19	GO:0050821	protein stabilization	19_GO:0065007 biological regulation	-3.6	2.6	4.2	30182	213	999	18	1.8	0.42	4088|5245|6135|7157|7203|7480|8607|8725|9026|9531|10471|10574|10575|29997|55011|57602|81572|149628	SMAD3|PHB1|RPL11|TP53|CCT3|WNT10B|RUVBL1|URI1|HIP1R|BAG3|PFDN6|CCT7|CCT4|NOP53|PIH1D1|USP36|PDRG1|PYHIN1	-1.8	MyList
GO Biological Processes	19	GO:0031341	regulation of cell killing	19_GO:0050789 regulation of biological process	-3.5	3.3	4.5	30182	110	999	12	1.2	0.34	2671|3123|3575|3820|5551|10125|11126|22914|51561|56253|114836|259197	GFER|HLA-DRB1|IL7R|KLRB1|PRF1|RASGRP1|CD160|KLRK1|IL23A|CRTAM|SLAMF6|NCR3	-1.8	MyList
GO Biological Processes	19	GO:0001910	regulation of leukocyte mediated cytotoxicity	19_GO:0002376 immune system process	-3.5	3.5	4.5	30182	95	999	11	1.1	0.33	2671|3123|3575|3820|10125|11126|22914|51561|56253|114836|259197	GFER|HLA-DRB1|IL7R|KLRB1|RASGRP1|CD160|KLRK1|IL23A|CRTAM|SLAMF6|NCR3	-1.8	MyList
GO Biological Processes	19	GO:0000963	mitochondrial RNA processing	19_GO:0008152 metabolic process	-3.5	8	5.6	30182	19	999	5	0.5	0.22	6832|9238|51654|60528|80324	SUPV3L1|TBRG4|CDK5RAP1|ELAC2|PUS1	-1.8	MyList
GO Biological Processes	19	GO:0000291	nuclear-transcribed mRNA catabolic process, exonucleolytic	19_GO:0048519 negative regulation of biological process	-3.5	8	5.6	30182	19	999	5	0.5	0.22	11340|23016|23404|118460|129563	EXOSC8|EXOSC7|EXOSC2|EXOSC6|DIS3L2	-1.8	MyList
GO Biological Processes	19	GO:0006413	translational initiation	19_GO:0008152 metabolic process	-3.5	4.1	4.7	30182	66	999	9	0.9	0.3	6188|6218|8662|8664|8666|8890|8893|9669|27335	RPS3|RPS17|EIF3B|EIF3D|EIF3G|EIF2B4|EIF2B5|EIF5B|EIF3K	-1.8	MyList
GO Biological Processes	19	GO:0032388	positive regulation of intracellular transport	19_GO:0051179 localization	-3.5	2.6	4.2	30182	197	999	17	1.7	0.41	975|2064|2534|4088|4771|5116|5296|7260|8882|9531|10055|10155|26119|55929|57602|79899|80128	CD81|ERBB2|FYN|SMAD3|NF2|PCNT|PIK3R2|EIPR1|ZPR1|BAG3|SAE1|TRIM28|LDLRAP1|DMAP1|USP36|PRR5L|TRIM46	-1.8	MyList
GO Biological Processes	19	GO:0071353	cellular response to interleukin-4	19_GO:0050896 response to stimulus	-3.5	6.3	5.2	30182	29	999	6	0.6	0.24	1019|2625|3615|6122|6932|51176	CDK4|GATA3|IMPDH2|RPL3|TCF7|LEF1	-1.8	MyList
GO Biological Processes	19	GO:0070475	rRNA base methylation	19_GO:0008152 metabolic process	-3.5	11	6.1	30182	11	999	4	0.4	0.2	4839|10436|79066|114049	NOP2|EMG1|METTL16|BUD23	-1.8	MyList
GO Biological Processes	19	GO:0033089	positive regulation of T cell differentiation in thymus	19_GO:0002376 immune system process	-3.5	11	6.1	30182	11	999	4	0.4	0.2	100|3575|9840|10125	ADA|IL7R|TESPA1|RASGRP1	-1.8	MyList
GO Biological Processes	19	GO:0006457	protein folding	19_GO:0009987 cellular process	-3.5	2.5	4.1	30182	216	999	18	1.8	0.42	972|6904|7203|7268|8425|9093|9531|10131|10450|10465|10471|10574|10575|10961|23386|23759|81572|131118	CD74|TBCD|CCT3|TTC4|LTBP4|DNAJA3|BAG3|TRAP1|PPIE|PPIH|PFDN6|CCT7|CCT4|ERP29|NUDCD3|PPIL2|PDRG1|DNAJC19	-1.8	MyList
KEGG Pathway	24	hsa05320	Autoimmune thyroid disease		-3.5	4.6	4.8	30182	53	999	8	0.8	0.28	356|940|959|3108|3113|3115|3123|5551	FASLG|CD28|CD40LG|HLA-DMA|HLA-DPA1|HLA-DPB1|HLA-DRB1|PRF1	-1.8	MyList
GO Biological Processes	19	GO:0070544	histone H3-K36 demethylation	19_GO:0008152 metabolic process	-3.5	18	7.1	30182	5	999	3	0.3	0.17	79697|79831|84678	RIOX1|KDM8|KDM2B	-1.8	MyList
GO Biological Processes	19	GO:0075525	viral translational termination-reinitiation	19_GO:0016032 viral process	-3.5	18	7.1	30182	5	999	3	0.3	0.17	8662|8664|8666	EIF3B|EIF3D|EIF3G	-1.8	MyList
GO Biological Processes	19	GO:0006753	nucleoside phosphate metabolic process	19_GO:0008152 metabolic process	-3.5	1.9	3.9	30182	523	999	33	3.3	0.57	100|203|471|517|955|1635|1723|2026|2027|3094|3420|3615|3704|3945|4882|5214|6576|7374|10965|23098|54963|55739|79621|79877|80308|84277|84433|84532|84836|128240|197258|197322|252969	ADA|AK1|ATIC|ATP5MC2|ENTPD6|DCTD|DHODH|ENO2|ENO3|HINT1|IDH3B|IMPDH2|ITPA|LDHB|NPR2|PFKP|SLC25A1|UNG|ACOT2|SARM1|UCKL1|NAXD|RNASEH2B|DCAKD|FLAD1|DNAJC30|CARD11|ACSS1|ABHD14B|NAXE|FCSK|ACSF3|NEIL2	-1.8	MyList
KEGG Pathway	24	hsa04010	MAPK signaling pathway		-3.5	2.3	4	30182	294	999	22	2.2	0.46	356|782|784|994|2064|2323|4609|4772|5533|5536|5600|5607|5778|5924|7043|7157|7423|8717|9020|10125|10454|11184	FASLG|CACNB1|CACNB3|CDC25B|ERBB2|FLT3LG|MYC|NFATC1|PPP3CC|PPP5C|MAPK11|MAP2K5|PTPN7|RASGRF2|TGFB3|TP53|VEGFB|TRADD|MAP3K14|RASGRP1|TAB1|MAP4K1	-1.7	MyList
GO Biological Processes	19	GO:0006418	tRNA aminoacylation for protein translation	19_GO:0008152 metabolic process	-3.4	5.2	4.9	30182	41	999	7	0.7	0.26	3035|6301|10667|57176|57470|57505|80755	HARS1|SARS1|FARS2|VARS2|LRRC47|AARS2|AARSD1	-1.7	MyList
GO Biological Processes	19	GO:1902275	regulation of chromatin organization	19_GO:0050789 regulation of biological process	-3.4	5.2	4.9	30182	41	999	7	0.7	0.26	4300|6749|9739|10155|22880|23028|80063	MLLT3|SSRP1|SETD1A|TRIM28|MORC2|KDM1A|ATF7IP2	-1.7	MyList
GO Biological Processes	19	GO:0007528	neuromuscular junction development	19_GO:0009987 cellular process	-3.4	5.2	4.9	30182	41	999	7	0.7	0.26	782|784|2064|6640|8292|9093|55906	CACNB1|CACNB3|ERBB2|SNTA1|COLQ|DNAJA3|ZC4H2	-1.7	MyList
GO Biological Processes	19	GO:0002821	positive regulation of adaptive immune response	19_GO:0002376 immune system process	-3.4	3	4.3	30182	129	999	13	1.3	0.36	100|920|940|975|2625|3123|4049|5588|6504|8631|30009|51561|118460	ADA|CD4|CD28|CD81|GATA3|HLA-DRB1|LTA|PRKCQ|SLAMF1|SKAP1|TBX21|IL23A|EXOSC6	-1.7	MyList
GO Biological Processes	19	GO:0043543	protein acylation	19_GO:0008152 metabolic process	-3.4	2.7	4.2	30182	181	999	16	1.6	0.4	322|2648|8320|8464|8607|9397|26151|51176|55226|55929|57325|64840|79683|79829|254359|401647	APBB1|KAT2A|EOMES|SUPT3H|RUVBL1|NMT2|NAT9|LEF1|NAT10|DMAP1|KAT14|PORCN|ZDHHC14|NAA40|ZDHHC24|GOLGA7B	-1.7	MyList
GO Biological Processes	19	GO:0044089	positive regulation of cellular component biogenesis	19_GO:0048518 positive regulation of biological process	-3.4	1.9	3.9	30182	503	999	32	3.2	0.56	21|274|1236|2041|4088|4771|5705|6188|7016|7043|7157|7480|8631|9026|9696|9780|10155|10174|10399|10801|10807|22880|22883|27183|28964|51466|55011|57463|79734|80063|129293|146206	ABCA3|BIN1|CCR7|EPHA1|SMAD3|NF2|PSMC5|RPS3|TESK1|TGFB3|TP53|WNT10B|SKAP1|HIP1R|CROCC|PIEZO1|TRIM28|SORBS3|RACK1|SEPTIN9|ENTR1|MORC2|CLSTN1|VPS4A|GIT1|EVL|PIH1D1|AMIGO1|KCTD17|ATF7IP2|TRABD2A|CARMIL2	-1.7	MyList
GO Biological Processes	19	GO:2001021	negative regulation of response to DNA damage stimulus	19_GO:0048519 negative regulation of biological process	-3.4	3.7	4.5	30182	82	999	10	1	0.31	596|972|6188|9984|22954|23028|51499|55702|56893|57805	BCL2|CD74|RPS3|THOC1|TRIM32|KDM1A|TRIAP1|YJU2|UBQLN4|CCAR2	-1.7	MyList
GO Biological Processes	19	GO:1902230	negative regulation of intrinsic apoptotic signaling pathway in response to DNA damage	19_GO:0023052 signaling	-3.4	6	5.1	30182	30	999	6	0.6	0.24	596|972|22954|23028|51499|57805	BCL2|CD74|TRIM32|KDM1A|TRIAP1|CCAR2	-1.7	MyList
GO Biological Processes	19	GO:0050864	regulation of B cell activation	19_GO:0002376 immune system process	-3.4	3	4.3	30182	130	999	13	1.3	0.36	100|596|939|940|972|975|4773|9984|10039|22806|30009|84433|118460	ADA|BCL2|CD27|CD28|CD74|CD81|NFATC2|THOC1|PARP3|IKZF3|TBX21|CARD11|EXOSC6	-1.7	MyList
GO Biological Processes	19	GO:0016567	protein ubiquitination	19_GO:0008152 metabolic process	-3.4	1.8	3.8	30182	682	999	40	4	0.62	596|642|2534|6015|6233|7185|7188|7260|7327|7737|8078|8216|9618|9862|10055|10155|10399|22954|23759|26094|26260|26262|27339|51530|51619|55182|55906|57820|64219|64410|79102|79791|84246|84461|92979|93611|114804|149603|196403|197370	BCL2|BLMH|FYN|RING1|RPS27A|TRAF1|TRAF5|EIPR1|UBE2G2|RNF113A|USP5|LZTR1|TRAF4|MED24|SAE1|TRIM28|RACK1|TRIM32|PPIL2|DCAF4|FBXO25|TSPAN17|PRPF19|ZC3HC1|UBE2D4|RNF220|ZC4H2|CCNB1IP1|PJA1|KLHL25|RNF26|FBXO31|MED10|NEURL4|MARCHF9|FBXO44|RNF157|RNF187|DTX3|NSMCE1	-1.7	MyList
GO Biological Processes	19	GO:0043122	regulation of I-kappaB kinase/NF-kappaB signaling	19_GO:0023052 signaling	-3.4	2.3	4	30182	258	999	20	2	0.44	356|399|920|972|1236|2534|3123|5536|7185|7188|8717|9020|9618|10133|22954|80833|84433|197358|339123|347734	FASLG|RHOH|CD4|CD74|CCR7|FYN|HLA-DRB1|PPP5C|TRAF1|TRAF5|TRADD|MAP3K14|TRAF4|OPTN|TRIM32|APOL3|CARD11|NLRC3|JMJD8|SLC35B2	-1.7	MyList
GO Biological Processes	19	GO:0050871	positive regulation of B cell activation	19_GO:0002376 immune system process	-3.4	3.6	4.5	30182	83	999	10	1	0.31	100|596|939|940|972|975|4773|30009|84433|118460	ADA|BCL2|CD27|CD28|CD74|CD81|NFATC2|TBX21|CARD11|EXOSC6	-1.7	MyList
KEGG Pathway	24	hsa05332	Graft-versus-host disease		-3.4	5	4.8	30182	42	999	7	0.7	0.26	356|940|3108|3113|3115|3123|5551	FASLG|CD28|HLA-DMA|HLA-DPA1|HLA-DPB1|HLA-DRB1|PRF1	-1.7	MyList
GO Biological Processes	19	GO:0051348	negative regulation of transferase activity	19_GO:0065007 biological regulation	-3.4	2.3	4	30182	279	999	21	2.1	0.45	2041|4221|4771|6135|6167|6224|6895|7016|7023|7157|8815|10039|10399|28951|51654|54984|55450|57732|64754|79706|94103	EPHA1|MEN1|NF2|RPL11|RPL37|RPS20|TARBP2|TESK1|TFAP4|TP53|BANF1|PARP3|RACK1|TRIB2|CDK5RAP1|PINX1|CAMK2N1|ZFYVE28|SMYD3|PRKRIP1|ORMDL3	-1.7	MyList
GO Biological Processes	19	GO:0051090	regulation of DNA-binding transcription factor activity	19_GO:0008152 metabolic process	-3.4	1.9	3.8	30182	465	999	30	3	0.54	959|1856|4088|4221|4488|5588|5607|6188|6279|7185|7188|7480|8320|8717|9684|22954|23028|23082|23373|55182|55906|57215|59307|79918|84433|121268|149951|170622|197358|340061	CD40LG|DVL2|SMAD3|MEN1|MSX2|PRKCQ|MAP2K5|RPS3|S100A8|TRAF1|TRAF5|WNT10B|EOMES|TRADD|LRRC14|TRIM32|KDM1A|PPRC1|CRTC1|RNF220|ZC4H2|THAP11|SIGIRR|SETD6|CARD11|RHEBL1|COMMD7|COMMD6|NLRC3|STING1	-1.7	MyList
GO Biological Processes	19	GO:0048872	homeostasis of number of cells	19_GO:0042592 homeostatic process	-3.3	2.3	4	30182	260	999	20	2	0.44	100|596|1236|2625|3575|6194|6208|6218|6223|6647|7049|9093|9289|27040|27240|54475|54977|55646|84433|132299	ADA|BCL2|CCR7|GATA3|IL7R|RPS6|RPS14|RPS17|RPS19|SOD1|TGFBR3|DNAJA3|ADGRG1|LAT|SIT1|NLE1|SLC25A38|LYAR|CARD11|OCIAD2	-1.7	MyList
GO Biological Processes	19	GO:0070585	protein localization to mitochondrion	19_GO:0051179 localization	-3.3	3.6	4.4	30182	84	999	10	1	0.31	617|23203|25813|26520|29928|56993|130916|131118|401505|100188893	BCS1L|PMPCA|SAMM50|TIMM9|TIMM22|TOMM22|MTERF4|DNAJC19|TOMM5|TOMM6	-1.7	MyList
GO Biological Processes	19	GO:2001022	positive regulation of response to DNA damage stimulus	19_GO:0048518 positive regulation of biological process	-3.3	2.7	4.1	30182	167	999	15	1.5	0.38	4609|6154|6188|8607|10039|10155|29086|51149|55274|55929|57805|79913|149628|197370|283899	MYC|RPL26|RPS3|RUVBL1|PARP3|TRIM28|BABAM1|MRNIP|PHF10|DMAP1|CCAR2|ACTR5|PYHIN1|NSMCE1|INO80E	-1.7	MyList
GO Biological Processes	19	GO:0019886	antigen processing and presentation of exogenous peptide antigen via MHC class II	19_GO:0002376 immune system process	-3.3	5.8	5	30182	31	999	6	0.6	0.24	972|3108|3113|3115|3123|8722	CD74|HLA-DMA|HLA-DPA1|HLA-DPB1|HLA-DRB1|CTSF	-1.7	MyList
GO Biological Processes	19	GO:0007008	outer mitochondrial membrane organization	19_GO:0009987 cellular process	-3.3	10	5.8	30182	12	999	4	0.4	0.2	25813|56993|401505|100188893	SAMM50|TOMM22|TOMM5|TOMM6	-1.6	MyList
GO Biological Processes	19	GO:0045040	protein insertion into mitochondrial outer membrane	19_GO:0051179 localization	-3.3	10	5.8	30182	12	999	4	0.4	0.2	25813|56993|401505|100188893	SAMM50|TOMM22|TOMM5|TOMM6	-1.6	MyList
GO Biological Processes	19	GO:0016078	tRNA catabolic process	19_GO:0008152 metabolic process	-3.3	10	5.8	30182	12	999	4	0.4	0.2	11340|23016|23404|60528	EXOSC8|EXOSC7|EXOSC2|ELAC2	-1.6	MyList
GO Biological Processes	19	GO:0001771	immunological synapse formation	19_GO:0002376 immune system process	-3.3	10	5.8	30182	12	999	4	0.4	0.2	923|975|1236|5551	CD6|CD81|CCR7|PRF1	-1.6	MyList
GO Biological Processes	19	GO:0002819	regulation of adaptive immune response	19_GO:0002376 immune system process	-3.3	2.5	4	30182	205	999	17	1.7	0.41	100|920|940|975|2625|3123|3575|4049|5588|6504|8631|9984|10039|11126|30009|51561|118460	ADA|CD4|CD28|CD81|GATA3|HLA-DRB1|IL7R|LTA|PRKCQ|SLAMF1|SKAP1|THOC1|PARP3|CD160|TBX21|IL23A|EXOSC6	-1.6	MyList
GO Biological Processes	19	GO:0002697	regulation of immune effector process	19_GO:0002376 immune system process	-3.3	2	3.8	30182	384	999	26	2.6	0.5	940|959|972|975|2625|2671|3123|3575|3820|4049|5245|6223|6504|7043|9984|10039|10125|10225|11126|22914|30009|51561|56253|114836|118460|259197	CD28|CD40LG|CD74|CD81|GATA3|GFER|HLA-DRB1|IL7R|KLRB1|LTA|PHB1|RPS19|SLAMF1|TGFB3|THOC1|PARP3|RASGRP1|CD96|CD160|KLRK1|TBX21|IL23A|CRTAM|SLAMF6|EXOSC6|NCR3	-1.6	MyList
GO Biological Processes	19	GO:0002902	regulation of B cell apoptotic process	19_GO:0050789 regulation of biological process	-3.3	7.2	5.3	30182	21	999	5	0.5	0.22	100|596|972|26155|94103	ADA|BCL2|CD74|NOC2L|ORMDL3	-1.6	MyList
GO Biological Processes	19	GO:0051302	regulation of cell division	19_GO:0050789 regulation of biological process	-3.3	2.6	4	30182	187	999	16	1.6	0.4	643|994|2648|4300|4609|7043|7423|9727|10322|10399|10755|10807|27183|28964|57325|81606	CXCR5|CDC25B|KAT2A|MLLT3|MYC|TGFB3|VEGFB|RAB11FIP3|SMYD5|RACK1|GIPC1|ENTR1|VPS4A|GIT1|KAT14|LBH	-1.6	MyList
GO Biological Processes	19	GO:0051054	positive regulation of DNA metabolic process	19_GO:0048518 positive regulation of biological process	-3.3	2.2	3.9	30182	303	999	22	2.2	0.46	940|2671|4609|4931|5588|6188|7203|8607|10039|10155|10574|10575|23175|25792|29086|30009|51149|55274|55929|79913|118460|283899	CD28|GFER|MYC|NVL|PRKCQ|RPS3|CCT3|RUVBL1|PARP3|TRIM28|CCT7|CCT4|LPIN1|CIZ1|BABAM1|TBX21|MRNIP|PHF10|DMAP1|ACTR5|EXOSC6|INO80E	-1.6	MyList
GO Biological Processes	19	GO:0009117	nucleotide metabolic process	19_GO:0008152 metabolic process	-3.3	1.9	3.7	30182	515	999	32	3.2	0.56	100|203|471|517|1635|1723|2026|2027|3094|3420|3615|3704|3945|4882|5214|6576|7374|10965|23098|54963|55739|79621|79877|80308|84277|84433|84532|84836|128240|197258|197322|252969	ADA|AK1|ATIC|ATP5MC2|DCTD|DHODH|ENO2|ENO3|HINT1|IDH3B|IMPDH2|ITPA|LDHB|NPR2|PFKP|SLC25A1|UNG|ACOT2|SARM1|UCKL1|NAXD|RNASEH2B|DCAKD|FLAD1|DNAJC30|CARD11|ACSS1|ABHD14B|NAXE|FCSK|ACSF3|NEIL2	-1.6	MyList
GO Biological Processes	19	GO:0043039	tRNA aminoacylation	19_GO:0008152 metabolic process	-3.3	4.8	4.7	30182	44	999	7	0.7	0.26	3035|6301|10667|57176|57470|57505|80755	HARS1|SARS1|FARS2|VARS2|LRRC47|AARS2|AARSD1	-1.6	MyList
GO Biological Processes	19	GO:0046640	regulation of alpha-beta T cell proliferation	19_GO:0002376 immune system process	-3.3	4.8	4.7	30182	44	999	7	0.7	0.26	916|940|975|5588|7535|51561|84433	CD3E|CD28|CD81|PRKCQ|ZAP70|IL23A|CARD11	-1.6	MyList
GO Biological Processes	19	GO:0043038	amino acid activation	19_GO:0008152 metabolic process	-3.3	4.8	4.7	30182	44	999	7	0.7	0.26	3035|6301|10667|57176|57470|57505|80755	HARS1|SARS1|FARS2|VARS2|LRRC47|AARS2|AARSD1	-1.6	MyList
GO Biological Processes	19	GO:0008037	cell recognition	19_GO:0009987 cellular process	-3.3	2.9	4.1	30182	135	999	13	1.3	0.36	921|923|975|1236|1954|5551|7203|10574|10575|30815|56253|57463|259197	CD5|CD6|CD81|CCR7|MEGF8|PRF1|CCT3|CCT7|CCT4|ST6GALNAC6|CRTAM|AMIGO1|NCR3	-1.6	MyList
GO Biological Processes	19	GO:0002717	positive regulation of natural killer cell mediated immunity	19_GO:0044419 biological process involved in interspecies interaction between organisms	-3.3	5.7	4.9	30182	32	999	6	0.6	0.24	10125|11126|22914|56253|114836|259197	RASGRP1|CD160|KLRK1|CRTAM|SLAMF6|NCR3	-1.6	MyList
GO Biological Processes	19	GO:0070670	response to interleukin-4	19_GO:0050896 response to stimulus	-3.3	5.7	4.9	30182	32	999	6	0.6	0.24	1019|2625|3615|6122|6932|51176	CDK4|GATA3|IMPDH2|RPL3|TCF7|LEF1	-1.6	MyList
KEGG Pathway	24	hsa04210	Apoptosis		-3.2	2.9	4.1	30182	136	999	13	1.3	0.36	356|596|1521|3710|5296|5551|7157|7185|8717|8722|9020|10039|56616	FASLG|BCL2|CTSW|ITPR3|PIK3R2|PRF1|TP53|TRAF1|TRADD|CTSF|MAP3K14|PARP3|DIABLO	-1.6	MyList
GO Biological Processes	19	GO:0090502	RNA phosphodiester bond hydrolysis, endonucleolytic	19_GO:0008152 metabolic process	-3.2	3.5	4.3	30182	87	999	10	1	0.31	6227|8602|9941|23212|23293|28987|51367|60528|65095|340152	RPS21|NOP14|EXOG|RRS1|SMG6|NOB1|POP5|ELAC2|KRI1|ZC3H12D	-1.6	MyList
GO Biological Processes	19	GO:0051101	regulation of DNA binding	19_GO:0065007 biological regulation	-3.2	3	4.1	30182	120	999	12	1.2	0.34	2625|3001|4488|7023|10155|22927|23028|51176|54984|55182|55906|149628	GATA3|GZMA|MSX2|TFAP4|TRIM28|HABP4|KDM1A|LEF1|PINX1|RNF220|ZC4H2|PYHIN1	-1.5	MyList
GO Biological Processes	19	GO:0071887	leukocyte apoptotic process	19_GO:0009987 cellular process	-3.2	4.7	4.6	30182	45	999	7	0.7	0.26	100|356|596|6194|7157|9093|64919	ADA|FASLG|BCL2|RPS6|TP53|DNAJA3|BCL11B	-1.5	MyList
KEGG Pathway	24	hsa05135	Yersinia infection		-3.2	2.9	4.1	30182	137	999	13	1.3	0.36	920|925|926|3932|4772|4773|5296|5335|5600|7535|10454|27040|81873	CD4|CD8A|CD8B|LCK|NFATC1|NFATC2|PIK3R2|PLCG1|MAPK11|ZAP70|TAB1|LAT|ARPC5L	-1.5	MyList
GO Biological Processes	19	GO:2000561	regulation of CD4-positive, alpha-beta T cell proliferation	19_GO:0002376 immune system process	-3.2	6.9	5.1	30182	22	999	5	0.5	0.22	916|940|975|5588|84433	CD3E|CD28|CD81|PRKCQ|CARD11	-1.5	MyList
GO Biological Processes	19	GO:0080111	DNA demethylation	19_GO:0008152 metabolic process	-3.2	6.9	5.1	30182	22	999	5	0.5	0.22	8320|27350|121642|140564|221120	EOMES|APOBEC3C|ALKBH2|APOBEC3D|ALKBH3	-1.5	MyList
KEGG Pathway	24	hsa03410	Base excision repair		-3.2	5.5	4.8	30182	33	999	6	0.6	0.24	4595|5425|7374|10039|27301|252969	MUTYH|POLD2|UNG|PARP3|APEX2|NEIL2	-1.5	MyList
GO Biological Processes	19	GO:0002495	antigen processing and presentation of peptide antigen via MHC class II	19_GO:0002376 immune system process	-3.2	5.5	4.8	30182	33	999	6	0.6	0.24	972|3108|3113|3115|3123|8722	CD74|HLA-DMA|HLA-DPA1|HLA-DPB1|HLA-DRB1|CTSF	-1.5	MyList
GO Biological Processes	19	GO:0000278	mitotic cell cycle	19_GO:0009987 cellular process	-3.2	1.8	3.6	30182	610	999	36	3.6	0.59	596|994|1019|4221|4609|4927|5116|5536|6154|6194|6904|7157|7480|8086|8815|8882|11190|23175|23212|27183|29086|29997|51149|51451|51499|54475|54902|54984|79791|79831|80152|85378|90990|91272|91782|129563	BCL2|CDC25B|CDK4|MEN1|MYC|NUP88|PCNT|PPP5C|RPL26|RPS6|TBCD|TP53|WNT10B|AAAS|BANF1|ZPR1|CEP250|LPIN1|RRS1|VPS4A|BABAM1|NOP53|MRNIP|LCMT1|TRIAP1|NLE1|TTC19|PINX1|FBXO31|KDM8|CENPT|TUBGCP6|KIFC2|BOD1|CHMP7|DIS3L2	-1.5	MyList
GO Biological Processes	19	GO:0051668	localization within membrane	19_GO:0051179 localization	-3.2	1.8	3.6	30182	543	999	33	3.3	0.57	617|784|914|975|2064|3695|3996|4118|6293|7260|8292|8631|9093|9727|10123|10133|10807|22883|23180|23241|23759|25813|26520|29928|56993|79156|79683|128240|129303|254359|401505|401647|100188893	BCS1L|CACNB3|CD2|CD81|ERBB2|ITGB7|LLGL1|MAL|VPS52|EIPR1|COLQ|SKAP1|DNAJA3|RAB11FIP3|ARL4C|OPTN|ENTR1|CLSTN1|RFTN1|PACS2|PPIL2|SAMM50|TIMM9|TIMM22|TOMM22|PLEKHF1|ZDHHC14|NAXE|TMEM150A|ZDHHC24|TOMM5|GOLGA7B|TOMM6	-1.5	MyList
GO Biological Processes	19	GO:0031580	membrane raft distribution	19_GO:0051179 localization	-3.2	15	6.4	30182	6	999	3	0.3	0.17	914|4118|128240	CD2|MAL|NAXE	-1.5	MyList
GO Biological Processes	19	GO:0002863	positive regulation of inflammatory response to antigenic stimulus	19_GO:0002376 immune system process	-3.2	9.3	5.5	30182	13	999	4	0.4	0.2	940|975|1236|4049	CD28|CD81|CCR7|LTA	-1.5	MyList
GO Biological Processes	19	GO:0033044	regulation of chromosome organization	19_GO:0050789 regulation of biological process	-3.1	2.3	3.8	30182	250	999	19	1.9	0.43	4609|5588|7203|8607|10155|10574|10575|22880|23293|51451|54984|55226|55274|56160|79913|80063|197370|283899|493861	MYC|PRKCQ|CCT3|RUVBL1|TRIM28|CCT7|CCT4|MORC2|SMG6|LCMT1|PINX1|NAT10|PHF10|NSMCE3|ACTR5|ATF7IP2|NSMCE1|INO80E|EID3	-1.5	MyList
KEGG Pathway	24	hsa05162	Measles		-3.1	2.8	4	30182	139	999	13	1.3	0.36	356|596|915|916|917|940|1019|3560|5296|6504|7157|8717|10399	FASLG|BCL2|CD3D|CD3E|CD3G|CD28|CDK4|IL2RB|PIK3R2|SLAMF1|TP53|TRADD|RACK1	-1.5	MyList
GO Biological Processes	19	GO:0031343	positive regulation of cell killing	19_GO:0048518 positive regulation of biological process	-3.1	3.7	4.3	30182	74	999	9	0.9	0.3	3123|5551|10125|11126|22914|51561|56253|114836|259197	HLA-DRB1|PRF1|RASGRP1|CD160|KLRK1|IL23A|CRTAM|SLAMF6|NCR3	-1.5	MyList
GO Biological Processes	19	GO:0045088	regulation of innate immune response	19_GO:0044419 biological process involved in interspecies interaction between organisms	-3.1	2	3.7	30182	373	999	25	2.5	0.49	661|2534|2547|2671|3820|5245|6223|6352|8815|9684|10125|10225|10432|11126|22914|23098|23180|29997|55646|56253|114836|149628|197358|259197|340061	POLR3D|FYN|XRCC6|GFER|KLRB1|PHB1|RPS19|CCL5|BANF1|LRRC14|RASGRP1|CD96|RBM14|CD160|KLRK1|SARM1|RFTN1|NOP53|LYAR|CRTAM|SLAMF6|PYHIN1|NLRC3|NCR3|STING1	-1.5	MyList
GO Biological Processes	19	GO:0051091	positive regulation of DNA-binding transcription factor activity	19_GO:0008152 metabolic process	-3.1	2.2	3.8	30182	271	999	20	2	0.44	959|1856|4088|5588|6188|6279|7185|7188|7480|8717|22954|23028|23082|23373|55182|55906|57215|84433|121268|340061	CD40LG|DVL2|SMAD3|PRKCQ|RPS3|S100A8|TRAF1|TRAF5|WNT10B|TRADD|TRIM32|KDM1A|PPRC1|CRTC1|RNF220|ZC4H2|THAP11|CARD11|RHEBL1|STING1	-1.5	MyList
KEGG Pathway	24	hsa05167	Kaposi sarcoma-associated herpesvirus infection		-3.1	2.5	3.9	30182	194	999	16	1.6	0.4	1019|1234|2793|3710|4609|4772|4773|5296|5335|5533|5600|6233|6932|7157|8717|51176	CDK4|CCR5|GNGT2|ITPR3|MYC|NFATC1|NFATC2|PIK3R2|PLCG1|PPP3CC|MAPK11|RPS27A|TCF7|TP53|TRADD|LEF1	-1.5	MyList
KEGG Pathway	24	hsa05416	Viral myocarditis		-3.1	4	4.3	30182	60	999	8	0.8	0.28	940|959|2534|3108|3113|3115|3123|5551	CD28|CD40LG|FYN|HLA-DMA|HLA-DPA1|HLA-DPB1|HLA-DRB1|PRF1	-1.5	MyList
GO Biological Processes	19	GO:0097190	apoptotic signaling pathway	19_GO:0023052 signaling	-3.1	2.1	3.7	30182	312	999	22	2.2	0.46	309|356|596|916|921|939|940|3094|4088|5164|7157|8717|8718|9531|10494|10514|23368|23378|29965|56616|64782|79073	ANXA6|FASLG|BCL2|CD3E|CD5|CD27|CD28|HINT1|SMAD3|PDK2|TP53|TRADD|TNFRSF25|BAG3|STK25|MYBBP1A|PPP1R13B|RRP8|CDIP1|DIABLO|AEN|TMEM109	-1.5	MyList
KEGG Pathway	24	hsa03020	RNA polymerase		-3.1	5.3	4.7	30182	34	999	6	0.6	0.24	661|5437|9533|55718|64425|171568	POLR3D|POLR2H|POLR1C|POLR3E|POLR1E|POLR3H	-1.5	MyList
GO Biological Processes	19	GO:1901797	negative regulation of signal transduction by p53 class mediator	19_GO:0023052 signaling	-3.1	5.3	4.7	30182	34	999	6	0.6	0.24	596|972|23028|29997|51499|55702	BCL2|CD74|KDM1A|NOP53|TRIAP1|YJU2	-1.5	MyList
GO Biological Processes	19	GO:0032743	positive regulation of interleukin-2 production	19_GO:0048518 positive regulation of biological process	-3.1	5.3	4.7	30182	34	999	6	0.6	0.24	916|920|940|5588|6188|84433	CD3E|CD4|CD28|PRKCQ|RPS3|CARD11	-1.5	MyList
GO Biological Processes	19	GO:0002504	antigen processing and presentation of peptide or polysaccharide antigen via MHC class II	19_GO:0002376 immune system process	-3.1	5.3	4.7	30182	34	999	6	0.6	0.24	972|3108|3113|3115|3123|8722	CD74|HLA-DMA|HLA-DPA1|HLA-DPB1|HLA-DRB1|CTSF	-1.5	MyList
GO Biological Processes	19	GO:0002824	positive regulation of adaptive immune response based on somatic recombination of immune receptors built from immunoglobulin superfamily domains	19_GO:0002376 immune system process	-3.1	2.9	4	30182	123	999	12	1.2	0.34	100|920|940|975|2625|3123|4049|5588|6504|30009|51561|118460	ADA|CD4|CD28|CD81|GATA3|HLA-DRB1|LTA|PRKCQ|SLAMF1|TBX21|IL23A|EXOSC6	-1.5	MyList
GO Biological Processes	19	GO:0045786	negative regulation of cell cycle	19_GO:0048519 negative regulation of biological process	-3.1	2	3.6	30182	376	999	25	2.5	0.49	322|596|864|2625|2648|4221|4882|6154|7023|7157|10432|23368|23378|27183|27339|29086|29997|51149|51499|51654|54475|54984|79791|84126|90313	APBB1|BCL2|RUNX3|GATA3|KAT2A|MEN1|NPR2|RPL26|TFAP4|TP53|RBM14|PPP1R13B|RRP8|VPS4A|PRPF19|BABAM1|NOP53|MRNIP|TRIAP1|CDK5RAP1|NLE1|PINX1|FBXO31|ATRIP|TP53I13	-1.5	MyList
GO Biological Processes	19	GO:0002381	immunoglobulin production involved in immunoglobulin-mediated immune response	19_GO:0002376 immune system process	-3.1	4.5	4.4	30182	47	999	7	0.7	0.26	959|3108|3113|3115|3123|7374|118460	CD40LG|HLA-DMA|HLA-DPA1|HLA-DPB1|HLA-DRB1|UNG|EXOSC6	-1.5	MyList
GO Biological Processes	19	GO:0002861	regulation of inflammatory response to antigenic stimulus	19_GO:0002376 immune system process	-3.1	4.5	4.4	30182	47	999	7	0.7	0.26	940|975|1236|2534|3123|4049|5335	CD28|CD81|CCR7|FYN|HLA-DRB1|LTA|PLCG1	-1.5	MyList
GO Biological Processes	19	GO:0001558	regulation of cell growth	19_GO:0040007 growth	-3.1	1.9	3.6	30182	420	999	27	2.7	0.51	596|1954|2064|3487|4088|5245|5588|5607|6279|6832|7157|8425|8725|10399|10505|22883|22954|23404|51393|54910|55558|57521|57805|80128|84678|114804|221476	BCL2|MEGF8|ERBB2|IGFBP4|SMAD3|PHB1|PRKCQ|MAP2K5|S100A8|SUPV3L1|TP53|LTBP4|URI1|RACK1|SEMA4F|CLSTN1|TRIM32|EXOSC2|TRPV2|SEMA4C|PLXNA3|RPTOR|CCAR2|TRIM46|KDM2B|RNF157|PI16	-1.4	MyList
GO Biological Processes	19	GO:0043144	sno(s)RNA processing	19_GO:0008152 metabolic process	-3	8.6	5.3	30182	14	999	4	0.4	0.2	2091|7737|23404|118460	FBL|RNF113A|EXOSC2|EXOSC6	-1.4	MyList
GO Biological Processes	19	GO:0071027	nuclear RNA surveillance	19_GO:0008152 metabolic process	-3	8.6	5.3	30182	14	999	4	0.4	0.2	11340|23016|23404|118460	EXOSC8|EXOSC7|EXOSC2|EXOSC6	-1.4	MyList
GO Biological Processes	19	GO:0046633	alpha-beta T cell proliferation	19_GO:0002376 immune system process	-3	8.6	5.3	30182	14	999	4	0.4	0.2	916|940|5588|84433	CD3E|CD28|PRKCQ|CARD11	-1.4	MyList
GO Biological Processes	19	GO:0010212	response to ionizing radiation	19_GO:0050896 response to stimulus	-3	2.7	3.9	30182	143	999	13	1.3	0.36	596|2547|2625|4221|4609|6154|7157|9112|23028|29086|51149|64782|79073	BCL2|XRCC6|GATA3|MEN1|MYC|RPL26|TP53|MTA1|KDM1A|BABAM1|MRNIP|AEN|TMEM109	-1.4	MyList
GO Biological Processes	19	GO:0051205	protein insertion into membrane	19_GO:0051179 localization	-3	3.9	4.2	30182	62	999	8	0.8	0.28	617|4118|25813|26520|29928|56993|401505|100188893	BCS1L|MAL|SAMM50|TIMM9|TIMM22|TOMM22|TOMM5|TOMM6	-1.4	MyList
GO Biological Processes	19	GO:0002360	T cell lineage commitment	19_GO:0002376 immune system process	-3	6.3	4.8	30182	24	999	5	0.5	0.22	596|4063|7157|30009|114836	BCL2|LY9|TP53|TBX21|SLAMF6	-1.4	MyList
GO Biological Processes	19	GO:0034644	cellular response to UV	19_GO:0050896 response to stimulus	-3	3.2	4	30182	93	999	10	1	0.31	4609|5600|6154|7157|7507|23028|26155|51499|56160|79913	MYC|MAPK11|RPL26|TP53|XPA|KDM1A|NOC2L|TRIAP1|NSMCE3|ACTR5	-1.4	MyList
GO Biological Processes	19	GO:0007167	enzyme-linked receptor protein signaling pathway	19_GO:0023052 signaling	-3	1.7	3.4	30182	626	999	36	3.6	0.59	916|920|925|926|1947|1954|2041|2064|2534|3932|4054|4088|4488|4882|5164|5296|5335|5607|7043|7049|7157|7423|7535|8425|8717|9688|10220|10432|10454|25970|28964|51176|53834|140700|163126|644815	CD3E|CD4|CD8A|CD8B|EFNB1|MEGF8|EPHA1|ERBB2|FYN|LCK|LTBP3|SMAD3|MSX2|NPR2|PDK2|PIK3R2|PLCG1|MAP2K5|TGFB3|TGFBR3|TP53|VEGFB|ZAP70|LTBP4|TRADD|NUP93|GDF11|RBM14|TAB1|SH2B1|GIT1|LEF1|FGFRL1|SAMD10|EID2|FAM83G	-1.4	MyList
GO Biological Processes	19	GO:0031929	TOR signaling	19_GO:0023052 signaling	-3	5	4.5	30182	36	999	6	0.6	0.24	2625|6194|57521|79899|84433|121268	GATA3|RPS6|RPTOR|PRR5L|CARD11|RHEBL1	-1.4	MyList
GO Biological Processes	19	GO:0032663	regulation of interleukin-2 production	19_GO:0032501 multicellular organismal process	-3	3.8	4.2	30182	63	999	8	0.8	0.28	916|920|940|2625|5588|6188|30009|84433	CD3E|CD4|CD28|GATA3|PRKCQ|RPS3|TBX21|CARD11	-1.4	MyList
GO Biological Processes	19	GO:0006816	calcium ion transport	19_GO:0051179 localization	-2.9	2.2	3.6	30182	260	999	19	1.9	0.43	309|356|596|782|784|1234|1236|2534|3932|3954|5335|6352|9651|10316|51393|53373|55013|79085|255231	ANXA6|FASLG|BCL2|CACNB1|CACNB3|CCR5|CCR7|FYN|LCK|LETM1|PLCG1|CCL5|PLCH2|NMUR1|TRPV2|TPCN1|MCUB|SLC25A23|MCOLN2	-1.3	MyList
GO Biological Processes	19	GO:0017182	peptidyl-diphthamide metabolic process	19_GO:0008152 metabolic process	-2.9	13	5.8	30182	7	999	3	0.3	0.17	1801|1802|92715	DPH1|DPH2|DPH7	-1.3	MyList
GO Biological Processes	19	GO:0051665	membrane raft localization	19_GO:0051179 localization	-2.9	13	5.8	30182	7	999	3	0.3	0.17	914|4118|128240	CD2|MAL|NAXE	-1.3	MyList
GO Biological Processes	19	GO:0071035	nuclear polyadenylation-dependent rRNA catabolic process	19_GO:0008152 metabolic process	-2.9	13	5.8	30182	7	999	3	0.3	0.17	11340|23016|23404	EXOSC8|EXOSC7|EXOSC2	-1.3	MyList
GO Biological Processes	19	GO:0106354	tRNA surveillance	19_GO:0008152 metabolic process	-2.9	13	5.8	30182	7	999	3	0.3	0.17	11340|23016|23404	EXOSC8|EXOSC7|EXOSC2	-1.3	MyList
GO Biological Processes	19	GO:0071046	nuclear polyadenylation-dependent ncRNA catabolic process	19_GO:0008152 metabolic process	-2.9	13	5.8	30182	7	999	3	0.3	0.17	11340|23016|23404	EXOSC8|EXOSC7|EXOSC2	-1.3	MyList
GO Biological Processes	19	GO:0071038	nuclear polyadenylation-dependent tRNA catabolic process	19_GO:0008152 metabolic process	-2.9	13	5.8	30182	7	999	3	0.3	0.17	11340|23016|23404	EXOSC8|EXOSC7|EXOSC2	-1.3	MyList
GO Biological Processes	19	GO:0071029	nuclear ncRNA surveillance	19_GO:0008152 metabolic process	-2.9	13	5.8	30182	7	999	3	0.3	0.17	11340|23016|23404	EXOSC8|EXOSC7|EXOSC2	-1.3	MyList
GO Biological Processes	19	GO:0043374	CD8-positive, alpha-beta T cell differentiation	19_GO:0002376 immune system process	-2.9	13	5.8	30182	7	999	3	0.3	0.17	596|2841|8320	BCL2|GPR18|EOMES	-1.3	MyList
GO Biological Processes	19	GO:0017183	peptidyl-diphthamide biosynthetic process from peptidyl-histidine	19_GO:0008152 metabolic process	-2.9	13	5.8	30182	7	999	3	0.3	0.17	1801|1802|92715	DPH1|DPH2|DPH7	-1.3	MyList
GO Biological Processes	19	GO:0001824	blastocyst development	19_GO:0032502 developmental process	-2.9	3	3.9	30182	111	999	11	1.1	0.33	100|6137|8320|8882|10161|10436|27341|50861|54475|54663|57820	ADA|RPL13|EOMES|ZPR1|LPAR6|EMG1|RRP7A|STMN3|NLE1|WDR74|CCNB1IP1	-1.3	MyList
GO Biological Processes	19	GO:0033617	mitochondrial cytochrome c oxidase assembly	19_GO:0009987 cellular process	-2.9	6	4.7	30182	25	999	5	0.5	0.22	617|51204|51241|51287|79064	BCS1L|TACO1|COX16|COA4|TMEM223	-1.3	MyList
GO Biological Processes	19	GO:0051560	mitochondrial calcium ion homeostasis	19_GO:0042592 homeostatic process	-2.9	6	4.7	30182	25	999	5	0.5	0.22	309|3954|55013|79085|83636	ANXA6|LETM1|MCUB|SLC25A23|C19orf12	-1.3	MyList
GO Biological Processes	19	GO:0007000	nucleolus organization	19_GO:0009987 cellular process	-2.9	8.1	5.1	30182	15	999	4	0.4	0.2	6223|10436|23378|57602	RPS19|EMG1|RRP8|USP36	-1.3	MyList
GO Biological Processes	19	GO:0072538	T-helper 17 type immune response	19_GO:0002376 immune system process	-2.9	8.1	5.1	30182	15	999	4	0.4	0.2	4063|5245|6097|114836	LY9|PHB1|RORC|SLAMF6	-1.3	MyList
GO Biological Processes	19	GO:1902166	negative regulation of intrinsic apoptotic signaling pathway in response to DNA damage by p53 class mediator	19_GO:0023052 signaling	-2.9	8.1	5.1	30182	15	999	4	0.4	0.2	596|972|23028|51499	BCL2|CD74|KDM1A|TRIAP1	-1.3	MyList
GO Biological Processes	19	GO:1902749	regulation of cell cycle G2/M phase transition	19_GO:0050789 regulation of biological process	-2.9	3	3.9	30182	112	999	11	1.1	0.33	994|1019|7157|7480|27183|29086|29997|51149|54984|79621|92002	CDC25B|CDK4|TP53|WNT10B|VPS4A|BABAM1|NOP53|MRNIP|PINX1|RNASEH2B|CCNQ	-1.3	MyList
GO Biological Processes	19	GO:0043516	regulation of DNA damage response, signal transduction by p53 class mediator	19_GO:0023052 signaling	-2.9	4.9	4.4	30182	37	999	6	0.6	0.24	972|6154|7157|23028|55702|149628	CD74|RPL26|TP53|KDM1A|YJU2|PYHIN1	-1.3	MyList
GO Biological Processes	19	GO:0033365	protein localization to organelle	19_GO:0051179 localization	-2.9	1.7	3.4	30182	726	999	40	4	0.62	617|975|2064|4927|5905|6135|7157|7507|9688|9696|9727|10039|10133|11190|23203|23212|23386|23552|25792|25813|26262|26520|27183|27341|29098|29928|29997|51149|51176|54984|55011|55506|56993|84268|91272|91782|130916|131118|401505|100188893	BCS1L|CD81|ERBB2|NUP88|RANGAP1|RPL11|TP53|XPA|NUP93|CROCC|RAB11FIP3|PARP3|OPTN|CEP250|PMPCA|RRS1|NUDCD3|CDK20|CIZ1|SAMM50|TSPAN17|TIMM9|VPS4A|RRP7A|RANGRF|TIMM22|NOP53|MRNIP|LEF1|PINX1|PIH1D1|MACROH2A2|TOMM22|RPAIN|BOD1|CHMP7|MTERF4|DNAJC19|TOMM5|TOMM6	-1.3	MyList
GO Biological Processes	19	GO:0070201	regulation of establishment of protein localization	19_GO:0051179 localization	-2.9	1.8	3.4	30182	542	999	32	3.2	0.56	322|975|2064|2534|3123|3993|3996|4088|5116|5296|5905|6352|7043|7203|7260|7327|8111|8882|9531|9727|10055|10155|10399|10574|10575|10961|26056|26297|55929|57602|79899|91942	APBB1|CD81|ERBB2|FYN|HLA-DRB1|LLGL2|LLGL1|SMAD3|PCNT|PIK3R2|RANGAP1|CCL5|TGFB3|CCT3|EIPR1|UBE2G2|GPR68|ZPR1|BAG3|RAB11FIP3|SAE1|TRIM28|RACK1|CCT7|CCT4|ERP29|RAB11FIP5|SERGEF|DMAP1|USP36|PRR5L|NDUFAF2	-1.3	MyList
GO Biological Processes	19	GO:0050900	leukocyte migration	19_GO:0002376 immune system process	-2.9	2.2	3.6	30182	244	999	18	1.8	0.42	100|643|1234|1236|2534|2625|3695|3932|6223|6279|6352|6504|6846|7535|23521|30009|56253|255231	ADA|CXCR5|CCR5|CCR7|FYN|GATA3|ITGB7|LCK|RPS19|S100A8|CCL5|SLAMF1|XCL2|ZAP70|RPL13A|TBX21|CRTAM|MCOLN2	-1.3	MyList
GO Biological Processes	19	GO:0043367	CD4-positive, alpha-beta T cell differentiation	19_GO:0002376 immune system process	-2.9	4.1	4.2	30182	51	999	7	0.7	0.26	2625|4063|4221|6097|30009|51176|114836	GATA3|LY9|MEN1|RORC|TBX21|LEF1|SLAMF6	-1.3	MyList
GO Biological Processes	19	GO:0006968	cellular defense response	19_GO:0050896 response to stimulus	-2.9	4.1	4.2	30182	51	999	7	0.7	0.26	1234|3702|4068|5551|9214|10219|10578	CCR5|ITK|SH2D1A|PRF1|FCMR|KLRG1|GNLY	-1.3	MyList
GO Biological Processes	19	GO:0031349	positive regulation of defense response	19_GO:0048518 positive regulation of biological process	-2.8	1.9	3.4	30182	391	999	25	2.5	0.49	661|940|975|1236|2534|2547|4049|5245|6223|6279|6352|8717|10125|10133|10432|11126|22914|23180|51561|55450|56253|114836|149628|259197|340061	POLR3D|CD28|CD81|CCR7|FYN|XRCC6|LTA|PHB1|RPS19|S100A8|CCL5|TRADD|RASGRP1|OPTN|RBM14|CD160|KLRK1|RFTN1|IL23A|CAMK2N1|CRTAM|SLAMF6|PYHIN1|NCR3|STING1	-1.3	MyList
GO Biological Processes	19	GO:0002456	T cell mediated immunity	19_GO:0002376 immune system process	-2.8	4.8	4.3	30182	38	999	6	0.6	0.24	925|2625|2794|3575|5551|23180	CD8A|GATA3|GNL1|IL7R|PRF1|RFTN1	-1.3	MyList
GO Biological Processes	19	GO:0009988	cell-cell recognition	19_GO:0009987 cellular process	-2.8	3.7	4	30182	66	999	8	0.8	0.28	923|975|1236|5551|7203|10574|10575|30815	CD6|CD81|CCR7|PRF1|CCT3|CCT7|CCT4|ST6GALNAC6	-1.3	MyList
GO Biological Processes	19	GO:0030101	natural killer cell activation	19_GO:0002376 immune system process	-2.8	3.7	4	30182	66	999	8	0.8	0.28	914|2625|3560|6504|10125|22914|50615|259197	CD2|GATA3|IL2RB|SLAMF1|RASGRP1|KLRK1|IL21R|NCR3	-1.3	MyList
GO Biological Processes	19	GO:0051053	negative regulation of DNA metabolic process	19_GO:0048519 negative regulation of biological process	-2.8	2.6	3.7	30182	150	999	13	1.3	0.36	2625|3001|4221|6188|7157|9984|10039|10155|23293|50485|54984|55226|56893	GATA3|GZMA|MEN1|RPS3|TP53|THOC1|PARP3|TRIM28|SMG6|SMARCAL1|PINX1|NAT10|UBQLN4	-1.2	MyList
GO Biological Processes	19	GO:0051496	positive regulation of stress fiber assembly	19_GO:0048518 positive regulation of biological process	-2.8	4.1	4.1	30182	52	999	7	0.7	0.26	2041|4088|4771|7016|7043|10174|51466	EPHA1|SMAD3|NF2|TESK1|TGFB3|SORBS3|EVL	-1.2	MyList
KEGG Pathway	24	hsa05131	Shigellosis		-2.8	2.2	3.5	30182	247	999	18	1.8	0.42	596|3710|5296|5335|5588|5600|6233|6352|7157|7188|8717|10454|10801|23176|51619|57521|81873|340061	BCL2|ITPR3|PIK3R2|PLCG1|PRKCQ|MAPK11|RPS27A|CCL5|TP53|TRAF5|TRADD|TAB1|SEPTIN9|SEPTIN8|UBE2D4|RPTOR|ARPC5L|STING1	-1.2	MyList
GO Biological Processes	19	GO:0002503	peptide antigen assembly with MHC class II protein complex	19_GO:0002376 immune system process	-2.8	7.6	4.9	30182	16	999	4	0.4	0.2	3108|3113|3115|3123	HLA-DMA|HLA-DPA1|HLA-DPB1|HLA-DRB1	-1.2	MyList
GO Biological Processes	19	GO:0001732	formation of cytoplasmic translation initiation complex	19_GO:0008152 metabolic process	-2.8	7.6	4.9	30182	16	999	4	0.4	0.2	8662|8664|8666|27335	EIF3B|EIF3D|EIF3G|EIF3K	-1.2	MyList
GO Biological Processes	19	GO:0045869	negative regulation of single stranded viral RNA replication via double stranded DNA intermediate	19_GO:0016032 viral process	-2.8	7.6	4.9	30182	16	999	4	0.4	0.2	10155|22880|27350|140564	TRIM28|MORC2|APOBEC3C|APOBEC3D	-1.2	MyList
GO Biological Processes	19	GO:0002399	MHC class II protein complex assembly	19_GO:0009987 cellular process	-2.8	7.6	4.9	30182	16	999	4	0.4	0.2	3108|3113|3115|3123	HLA-DMA|HLA-DPA1|HLA-DPB1|HLA-DRB1	-1.2	MyList
GO Biological Processes	19	GO:0019932	second-messenger-mediated signaling	19_GO:0023052 signaling	-2.8	2.3	3.5	30182	208	999	16	1.6	0.4	100|916|920|1234|3710|4772|4773|4882|5335|5533|7535|10316|11123|22859|27040|83988	ADA|CD3E|CD4|CCR5|ITPR3|NFATC1|NFATC2|NPR2|PLCG1|PPP3CC|ZAP70|NMUR1|RCAN3|ADGRL1|LAT|NCALD	-1.2	MyList
GO Biological Processes	19	GO:0001912	positive regulation of leukocyte mediated cytotoxicity	19_GO:0002376 immune system process	-2.8	3.6	4	30182	67	999	8	0.8	0.28	3123|10125|11126|22914|51561|56253|114836|259197	HLA-DRB1|RASGRP1|CD160|KLRK1|IL23A|CRTAM|SLAMF6|NCR3	-1.2	MyList
GO Biological Processes	19	GO:0033108	mitochondrial respiratory chain complex assembly	19_GO:0009987 cellular process	-2.8	3.1	3.8	30182	99	999	10	1	0.31	617|25813|29078|51204|51241|51287|54902|79064|90871|91942	BCS1L|SAMM50|NDUFAF4|TACO1|COX16|COA4|TTC19|TMEM223|DMAC1|NDUFAF2	-1.2	MyList
GO Biological Processes	19	GO:0017004	cytochrome complex assembly	19_GO:0009987 cellular process	-2.8	4.6	4.2	30182	39	999	6	0.6	0.24	617|51204|51241|51287|54902|79064	BCS1L|TACO1|COX16|COA4|TTC19|TMEM223	-1.2	MyList
GO Biological Processes	19	GO:0042307	positive regulation of protein import into nucleus	19_GO:0051179 localization	-2.8	4.6	4.2	30182	39	999	6	0.6	0.24	4088|5296|8882|9531|10155|55929	SMAD3|PIK3R2|ZPR1|BAG3|TRIM28|DMAP1	-1.2	MyList
GO Biological Processes	19	GO:0043086	negative regulation of catalytic activity	19_GO:0065007 biological regulation	-2.8	1.7	3.3	30182	666	999	37	3.7	0.6	274|871|939|2041|3001|4221|4771|5037|5607|6135|6167|6224|6895|7016|7023|7157|8725|8815|9806|10039|10399|22914|23175|28951|51499|51654|54475|54984|55011|55450|57732|57805|64754|79706|91272|94103|221476	BIN1|SERPINH1|CD27|EPHA1|GZMA|MEN1|NF2|PEBP1|MAP2K5|RPL11|RPL37|RPS20|TARBP2|TESK1|TFAP4|TP53|URI1|BANF1|SPOCK2|PARP3|RACK1|KLRK1|LPIN1|TRIB2|TRIAP1|CDK5RAP1|NLE1|PINX1|PIH1D1|CAMK2N1|ZFYVE28|CCAR2|SMYD3|PRKRIP1|BOD1|ORMDL3|PI16	-1.2	MyList
GO Biological Processes	19	GO:0002822	regulation of adaptive immune response based on somatic recombination of immune receptors built from immunoglobulin superfamily domains	19_GO:0002376 immune system process	-2.8	2.4	3.5	30182	190	999	15	1.5	0.38	100|920|940|975|2625|3123|3575|4049|5588|6504|9984|10039|30009|51561|118460	ADA|CD4|CD28|CD81|GATA3|HLA-DRB1|IL7R|LTA|PRKCQ|SLAMF1|THOC1|PARP3|TBX21|IL23A|EXOSC6	-1.2	MyList
GO Biological Processes	19	GO:0040008	regulation of growth	19_GO:0040007 growth	-2.8	1.7	3.3	30182	621	999	35	3.5	0.58	166|596|1019|1954|2064|3487|4088|5245|5588|5600|5607|6279|6647|6832|7049|7157|8292|8425|8725|8882|10399|10505|22883|22954|23180|23404|51393|54910|55558|57521|57805|80128|84678|114804|221476	TLE5|BCL2|CDK4|MEGF8|ERBB2|IGFBP4|SMAD3|PHB1|PRKCQ|MAPK11|MAP2K5|S100A8|SOD1|SUPV3L1|TGFBR3|TP53|COLQ|LTBP4|URI1|ZPR1|RACK1|SEMA4F|CLSTN1|TRIM32|RFTN1|EXOSC2|TRPV2|SEMA4C|PLXNA3|RPTOR|CCAR2|TRIM46|KDM2B|RNF157|PI16	-1.2	MyList
GO Biological Processes	19	GO:0032753	positive regulation of interleukin-4 production	19_GO:0048518 positive regulation of biological process	-2.8	5.6	4.4	30182	27	999	5	0.5	0.22	916|940|959|2625|5588	CD3E|CD28|CD40LG|GATA3|PRKCQ	-1.2	MyList
GO Biological Processes	19	GO:0006360	transcription by RNA polymerase I	19_GO:0008152 metabolic process	-2.8	5.6	4.4	30182	27	999	5	0.5	0.22	6949|9013|9533|55011|64425	TCOF1|TAF1C|POLR1C|PIH1D1|POLR1E	-1.2	MyList
GO Biological Processes	19	GO:0035510	DNA dealkylation	19_GO:0008152 metabolic process	-2.8	5.6	4.4	30182	27	999	5	0.5	0.22	8320|27350|121642|140564|221120	EOMES|APOBEC3C|ALKBH2|APOBEC3D|ALKBH3	-1.2	MyList
GO Biological Processes	19	GO:0048016	inositol phosphate-mediated signaling	19_GO:0023052 signaling	-2.8	5.6	4.4	30182	27	999	5	0.5	0.22	3710|4772|4773|5533|10316	ITPR3|NFATC1|NFATC2|PPP3CC|NMUR1	-1.2	MyList
GO Biological Processes	19	GO:0016925	protein sumoylation	19_GO:0008152 metabolic process	-2.8	4	4	30182	53	999	7	0.7	0.26	5905|10055|10155|56160|83637|197370|493861	RANGAP1|SAE1|TRIM28|NSMCE3|ZMIZ2|NSMCE1|EID3	-1.2	MyList
GO Biological Processes	19	GO:0042100	B cell proliferation	19_GO:0002376 immune system process	-2.8	4	4	30182	53	999	7	0.7	0.26	100|596|959|3575|10125|51176|84433	ADA|BCL2|CD40LG|IL7R|RASGRP1|LEF1|CARD11	-1.2	MyList
GO Biological Processes	19	GO:0032210	regulation of telomere maintenance via telomerase	19_GO:0008152 metabolic process	-2.8	4	4	30182	53	999	7	0.7	0.26	5588|7203|10574|10575|23293|54984|55226	PRKCQ|CCT3|CCT7|CCT4|SMG6|PINX1|NAT10	-1.2	MyList
GO Biological Processes	19	GO:0006352	DNA-templated transcription initiation	19_GO:0008152 metabolic process	-2.8	2.8	3.7	30182	117	999	11	1.1	0.33	2962|2972|5442|9013|9862|10302|55011|64425|80227|84246|171568	GTF2F1|BRF1|POLRMT|TAF1C|MED24|SNAPC5|PIH1D1|POLR1E|PAAF1|MED10|POLR3H	-1.2	MyList
GO Biological Processes	19	GO:0070588	calcium ion transmembrane transport	19_GO:0051179 localization	-2.8	2.3	3.5	30182	210	999	16	1.6	0.4	309|356|596|782|784|1234|1236|3932|3954|5335|9651|51393|53373|55013|79085|255231	ANXA6|FASLG|BCL2|CACNB1|CACNB3|CCR5|CCR7|LCK|LETM1|PLCG1|PLCH2|TRPV2|TPCN1|MCUB|SLC25A23|MCOLN2	-1.2	MyList
GO Biological Processes	19	GO:0008216	spermidine metabolic process	19_GO:0008152 metabolic process	-2.7	11	5.4	30182	8	999	3	0.3	0.17	1725|79814|196743	DHPS|AGMAT|PAOX	-1.2	MyList
GO Biological Processes	19	GO:0045656	negative regulation of monocyte differentiation	19_GO:0002376 immune system process	-2.7	11	5.4	30182	8	999	3	0.3	0.17	4609|8111|140685	MYC|GPR68|ZBTB46	-1.2	MyList
GO Biological Processes	19	GO:0009235	cobalamin metabolic process	19_GO:0008152 metabolic process	-2.7	11	5.4	30182	8	999	3	0.3	0.17	5826|166785|326625	ABCD4|MMAA|MMAB	-1.2	MyList
GO Biological Processes	19	GO:0006384	transcription initiation at RNA polymerase III promoter	19_GO:0008152 metabolic process	-2.7	11	5.4	30182	8	999	3	0.3	0.17	2972|10302|171568	BRF1|SNAPC5|POLR3H	-1.2	MyList
GO Biological Processes	19	GO:0043634	polyadenylation-dependent ncRNA catabolic process	19_GO:0008152 metabolic process	-2.7	11	5.4	30182	8	999	3	0.3	0.17	11340|23016|23404	EXOSC8|EXOSC7|EXOSC2	-1.2	MyList
GO Biological Processes	19	GO:0032049	cardiolipin biosynthetic process	19_GO:0008152 metabolic process	-2.7	11	5.4	30182	8	999	3	0.3	0.17	57048|114971|132001	PLSCR3|PTPMT1|TAMM41	-1.2	MyList
GO Biological Processes	19	GO:0006551	leucine metabolic process	19_GO:0008152 metabolic process	-2.7	11	5.4	30182	8	999	3	0.3	0.17	587|3712|56922	BCAT2|IVD|MCCC1	-1.2	MyList
GO Biological Processes	19	GO:0031118	rRNA pseudouridine synthesis	19_GO:0008152 metabolic process	-2.7	11	5.4	30182	8	999	3	0.3	0.17	27079|54433|55651	RPUSD2|GAR1|NHP2	-1.2	MyList
GO Biological Processes	19	GO:0050777	negative regulation of immune response	19_GO:0002376 immune system process	-2.7	2.4	3.5	30182	191	999	15	1.5	0.38	2534|2671|3123|3575|5335|6223|6504|8815|9984|10039|10225|11126|30009|55646|197358	FYN|GFER|HLA-DRB1|IL7R|PLCG1|RPS19|SLAMF1|BANF1|THOC1|PARP3|CD96|CD160|TBX21|LYAR|NLRC3	-1.2	MyList
GO Biological Processes	19	GO:0032103	positive regulation of response to external stimulus	19_GO:0048518 positive regulation of biological process	-2.7	1.8	3.3	30182	532	999	31	3.1	0.55	661|940|972|975|1236|1954|2534|2547|4049|4088|5245|6223|6279|6352|6504|6846|7423|8717|10125|10133|10432|11126|22914|23180|51561|55450|56253|114836|149628|259197|340061	POLR3D|CD28|CD74|CD81|CCR7|MEGF8|FYN|XRCC6|LTA|SMAD3|PHB1|RPS19|S100A8|CCL5|SLAMF1|XCL2|VEGFB|TRADD|RASGRP1|OPTN|RBM14|CD160|KLRK1|RFTN1|IL23A|CAMK2N1|CRTAM|SLAMF6|PYHIN1|NCR3|STING1	-1.2	MyList
GO Biological Processes	19	GO:0050850	positive regulation of calcium-mediated signaling	19_GO:0023052 signaling	-2.7	4.5	4.1	30182	40	999	6	0.6	0.24	100|916|920|3094|5533|7535	ADA|CD3E|CD4|HINT1|PPP3CC|ZAP70	-1.2	MyList
GO Biological Processes	19	GO:0002478	antigen processing and presentation of exogenous peptide antigen	19_GO:0002376 immune system process	-2.7	4.5	4.1	30182	40	999	6	0.6	0.24	972|3108|3113|3115|3123|8722	CD74|HLA-DMA|HLA-DPA1|HLA-DPB1|HLA-DRB1|CTSF	-1.2	MyList
GO Biological Processes	19	GO:0034661	ncRNA catabolic process	19_GO:0008152 metabolic process	-2.7	4.5	4.1	30182	40	999	6	0.6	0.24	11340|23016|23404|60528|118460|129563	EXOSC8|EXOSC7|EXOSC2|ELAC2|EXOSC6|DIS3L2	-1.2	MyList
GO Biological Processes	19	GO:0043123	positive regulation of I-kappaB kinase/NF-kappaB signaling	19_GO:0023052 signaling	-2.7	2.4	3.5	30182	192	999	15	1.5	0.38	356|920|972|1236|2534|3123|5536|7188|8717|9020|22954|80833|84433|339123|347734	FASLG|CD4|CD74|CCR7|FYN|HLA-DRB1|PPP5C|TRAF5|TRADD|MAP3K14|TRIM32|APOL3|CARD11|JMJD8|SLC35B2	-1.2	MyList
GO Biological Processes	19	GO:0043549	regulation of kinase activity	19_GO:0008152 metabolic process	-2.7	1.6	3.2	30182	720	999	39	3.9	0.61	920|972|975|994|1236|1741|1856|2041|2064|2547|3123|4221|4771|5245|5296|5607|6188|6352|6647|6895|7016|7023|9618|10125|10399|10454|10961|27040|28951|51149|51561|51654|55011|55450|57521|57732|64754|79706|129138	CD4|CD74|CD81|CDC25B|CCR7|DLG3|DVL2|EPHA1|ERBB2|XRCC6|HLA-DRB1|MEN1|NF2|PHB1|PIK3R2|MAP2K5|RPS3|CCL5|SOD1|TARBP2|TESK1|TFAP4|TRAF4|RASGRP1|RACK1|TAB1|ERP29|LAT|TRIB2|MRNIP|IL23A|CDK5RAP1|PIH1D1|CAMK2N1|RPTOR|ZFYVE28|SMYD3|PRKRIP1|ANKRD54	-1.2	MyList
GO Biological Processes	19	GO:0090316	positive regulation of intracellular protein transport	19_GO:0051179 localization	-2.7	2.5	3.5	30182	155	999	13	1.3	0.36	975|2064|2534|4088|5116|5296|8882|9531|10055|10155|55929|57602|79899	CD81|ERBB2|FYN|SMAD3|PCNT|PIK3R2|ZPR1|BAG3|SAE1|TRIM28|DMAP1|USP36|PRR5L	-1.2	MyList
GO Biological Processes	19	GO:0000478	endonucleolytic cleavage involved in rRNA processing	19_GO:0008152 metabolic process	-2.7	7.1	4.7	30182	17	999	4	0.4	0.2	6227|8602|23212|65095	RPS21|NOP14|RRS1|KRI1	-1.2	MyList
GO Biological Processes	19	GO:0016074	sno(s)RNA metabolic process	19_GO:0008152 metabolic process	-2.7	7.1	4.7	30182	17	999	4	0.4	0.2	2091|7737|23404|118460	FBL|RNF113A|EXOSC2|EXOSC6	-1.2	MyList
GO Biological Processes	19	GO:0000479	endonucleolytic cleavage of tricistronic rRNA transcript (SSU-rRNA, 5.8S rRNA, LSU-rRNA)	19_GO:0008152 metabolic process	-2.7	7.1	4.7	30182	17	999	4	0.4	0.2	6227|8602|23212|65095	RPS21|NOP14|RRS1|KRI1	-1.2	MyList
GO Biological Processes	19	GO:2001267	regulation of cysteine-type endopeptidase activity involved in apoptotic signaling pathway	19_GO:0008152 metabolic process	-2.7	7.1	4.7	30182	17	999	4	0.4	0.2	4088|7023|54475|55011	SMAD3|TFAP4|NLE1|PIH1D1	-1.2	MyList
GO Biological Processes	19	GO:0002363	alpha-beta T cell lineage commitment	19_GO:0002376 immune system process	-2.7	7.1	4.7	30182	17	999	4	0.4	0.2	596|4063|30009|114836	BCL2|LY9|TBX21|SLAMF6	-1.2	MyList
GO Biological Processes	19	GO:0045859	regulation of protein kinase activity	19_GO:0008152 metabolic process	-2.7	1.7	3.2	30182	627	999	35	3.5	0.58	920|994|1236|1741|1856|2041|2064|2547|4221|4771|5245|5607|6188|6352|6647|6895|7016|7023|9618|10125|10399|10454|10961|27040|28951|51149|51561|51654|55011|55450|57521|57732|64754|79706|129138	CD4|CDC25B|CCR7|DLG3|DVL2|EPHA1|ERBB2|XRCC6|MEN1|NF2|PHB1|MAP2K5|RPS3|CCL5|SOD1|TARBP2|TESK1|TFAP4|TRAF4|RASGRP1|RACK1|TAB1|ERP29|LAT|TRIB2|MRNIP|IL23A|CDK5RAP1|PIH1D1|CAMK2N1|RPTOR|ZFYVE28|SMYD3|PRKRIP1|ANKRD54	-1.2	MyList
GO Biological Processes	19	GO:0006403	RNA localization	19_GO:0051179 localization	-2.7	2.4	3.5	30182	174	999	14	1.4	0.37	2091|4927|8086|9284|9688|9984|10575|23180|23225|23293|24148|55011|65083|144983	FBL|NUP88|AAAS|NPIPA1|NUP93|THOC1|CCT4|RFTN1|NUP210|SMG6|PRPF6|PIH1D1|NOL6|HNRNPA1L2	-1.2	MyList
GO Biological Processes	19	GO:0051607	defense response to virus	19_GO:0044419 biological process involved in interspecies interaction between organisms	-2.7	2.1	3.4	30182	253	999	18	1.8	0.42	596|661|3609|5245|5551|7268|9020|10155|22954|27350|29078|51561|54606|55324|55718|140564|171568|340061	BCL2|POLR3D|ILF3|PHB1|PRF1|TTC4|MAP3K14|TRIM28|TRIM32|APOBEC3C|NDUFAF4|IL23A|DDX56|ABCF3|POLR3E|APOBEC3D|POLR3H|STING1	-1.2	MyList
KEGG Pathway	24	hsa05142	Chagas disease		-2.7	3	3.7	30182	102	999	10	1	0.31	356|915|916|917|919|5296|5521|5600|6352|7043	FASLG|CD3D|CD3E|CD3G|CD247|PIK3R2|PPP2R2B|MAPK11|CCL5|TGFB3	-1.2	MyList
GO Biological Processes	19	GO:0009314	response to radiation	19_GO:0050896 response to stimulus	-2.7	1.8	3.3	30182	446	999	27	2.7	0.51	596|2547|2625|2793|4221|4609|5158|5600|6154|7157|7507|9112|11190|22954|23028|23373|26155|29086|51149|51499|56160|57805|58473|64782|79073|79913|90313	BCL2|XRCC6|GATA3|GNGT2|MEN1|MYC|PDE6B|MAPK11|RPL26|TP53|XPA|MTA1|CEP250|TRIM32|KDM1A|CRTC1|NOC2L|BABAM1|MRNIP|TRIAP1|NSMCE3|CCAR2|PLEKHB1|AEN|TMEM109|ACTR5|TP53I13	-1.1	MyList
KEGG Pathway	24	hsa04060	Cytokine-cytokine receptor interaction		-2.7	2	3.3	30182	295	999	20	2	0.44	356|643|920|939|959|1234|1236|3560|3575|3590|4049|6352|6846|7043|8718|9235|10220|50615|51561|56477	FASLG|CXCR5|CD4|CD27|CD40LG|CCR5|CCR7|IL2RB|IL7R|IL11RA|LTA|CCL5|XCL2|TGFB3|TNFRSF25|IL32|GDF11|IL21R|IL23A|CCL28	-1.1	MyList
GO Biological Processes	19	GO:0140546	defense response to symbiont	19_GO:0044419 biological process involved in interspecies interaction between organisms	-2.7	2.1	3.4	30182	254	999	18	1.8	0.42	596|661|3609|5245|5551|7268|9020|10155|22954|27350|29078|51561|54606|55324|55718|140564|171568|340061	BCL2|POLR3D|ILF3|PHB1|PRF1|TTC4|MAP3K14|TRIM28|TRIM32|APOBEC3C|NDUFAF4|IL23A|DDX56|ABCF3|POLR3E|APOBEC3D|POLR3H|STING1	-1.1	MyList
GO Biological Processes	19	GO:0006414	translational elongation	19_GO:0008152 metabolic process	-2.7	4.4	4.1	30182	41	999	6	0.6	0.24	1937|1984|6301|10399|60678|91574	EEF1G|EIF5A|SARS1|RACK1|EEFSEC|MTRFR	-1.1	MyList
KEGG Pathway	24	hsa05210	Colorectal cancer		-2.7	3.2	3.7	30182	86	999	9	0.9	0.3	596|4088|4609|5296|5900|6932|7043|7157|51176	BCL2|SMAD3|MYC|PIK3R2|RALGDS|TCF7|TGFB3|TP53|LEF1	-1.1	MyList
GO Biological Processes	19	GO:0033013	tetrapyrrole metabolic process	19_GO:0008152 metabolic process	-2.7	3.8	3.9	30182	55	999	7	0.7	0.26	5826|7390|54977|55316|56898|166785|326625	ABCD4|UROS|SLC25A38|RSAD1|BDH2|MMAA|MMAB	-1.1	MyList
GO Biological Processes	19	GO:0009416	response to light stimulus	19_GO:0050896 response to stimulus	-2.7	2	3.3	30182	317	999	21	2.1	0.45	596|2793|4221|4609|5158|5600|6154|7157|7507|9112|11190|22954|23028|23373|26155|51499|56160|57805|58473|79913|90313	BCL2|GNGT2|MEN1|MYC|PDE6B|MAPK11|RPL26|TP53|XPA|MTA1|CEP250|TRIM32|KDM1A|CRTC1|NOC2L|TRIAP1|NSMCE3|CCAR2|PLEKHB1|ACTR5|TP53I13	-1.1	MyList
GO Biological Processes	19	GO:0031334	positive regulation of protein-containing complex assembly	19_GO:0048518 positive regulation of biological process	-2.7	2.3	3.4	30182	195	999	15	1.5	0.38	21|274|1236|6188|7157|7480|8631|9026|9780|10399|28964|51466|55011|129293|146206	ABCA3|BIN1|CCR7|RPS3|TP53|WNT10B|SKAP1|HIP1R|PIEZO1|RACK1|GIT1|EVL|PIH1D1|TRABD2A|CARMIL2	-1.1	MyList
KEGG Pathway	24	hsa04390	Hippo signaling pathway		-2.6	2.5	3.5	30182	157	999	13	1.3	0.36	1741|1856|3993|3996|4088|4609|4771|5521|6932|7043|7480|11186|51176	DLG3|DVL2|LLGL2|LLGL1|SMAD3|MYC|NF2|PPP2R2B|TCF7|TGFB3|WNT10B|RASSF1|LEF1	-1.1	MyList
GO Biological Processes	19	GO:0002707	negative regulation of lymphocyte mediated immunity	19_GO:0002376 immune system process	-2.6	3.8	3.8	30182	56	999	7	0.7	0.26	2671|3575|6504|9984|10039|10225|30009	GFER|IL7R|SLAMF1|THOC1|PARP3|CD96|TBX21	-1.1	MyList
GO Biological Processes	19	GO:0045071	negative regulation of viral genome replication	19_GO:0016032 viral process	-2.6	3.8	3.8	30182	56	999	7	0.7	0.26	3609|6352|8815|10155|22880|27350|140564	ILF3|CCL5|BANF1|TRIM28|MORC2|APOBEC3C|APOBEC3D	-1.1	MyList
GO Biological Processes	19	GO:2001235	positive regulation of apoptotic signaling pathway	19_GO:0023052 signaling	-2.6	2.6	3.5	30182	140	999	12	1.2	0.34	1984|3932|4118|4609|6135|6154|6188|6279|6647|7157|10399|79156	EIF5A|LCK|MAL|MYC|RPL11|RPL26|RPS3|S100A8|SOD1|TP53|RACK1|PLEKHF1	-1.1	MyList
GO Biological Processes	19	GO:0014065	phosphatidylinositol 3-kinase signaling	19_GO:0023052 signaling	-2.6	4.3	4	30182	42	999	6	0.6	0.24	940|2064|2625|5296|11126|79899	CD28|ERBB2|GATA3|PIK3R2|CD160|PRR5L	-1.1	MyList
GO Biological Processes	19	GO:0061709	reticulophagy	19_GO:0008152 metabolic process	-2.6	6.7	4.5	30182	18	999	4	0.4	0.2	25989|51368|51506|340061	ULK3|TEX264|UFC1|STING1	-1.1	MyList
GO Biological Processes	19	GO:0043369	CD4-positive or CD8-positive, alpha-beta T cell lineage commitment	19_GO:0002376 immune system process	-2.6	6.7	4.5	30182	18	999	4	0.4	0.2	596|4063|30009|114836	BCL2|LY9|TBX21|SLAMF6	-1.1	MyList
GO Biological Processes	19	GO:0006450	regulation of translational fidelity	19_GO:0065007 biological regulation	-2.6	6.7	4.5	30182	18	999	4	0.4	0.2	51654|57176|57505|80755	CDK5RAP1|VARS2|AARS2|AARSD1	-1.1	MyList
GO Biological Processes	19	GO:0070848	response to growth factor	19_GO:0050896 response to stimulus	-2.6	1.7	3.2	30182	520	999	30	3	0.54	356|864|1954|2064|2534|2625|2648|4054|4088|4221|4488|4609|4772|4882|5335|5607|6352|7043|7049|7157|7423|8425|8725|8882|10399|10454|51176|53834|163126|644815	FASLG|RUNX3|MEGF8|ERBB2|FYN|GATA3|KAT2A|LTBP3|SMAD3|MEN1|MSX2|MYC|NFATC1|NPR2|PLCG1|MAP2K5|CCL5|TGFB3|TGFBR3|TP53|VEGFB|LTBP4|URI1|ZPR1|RACK1|TAB1|LEF1|FGFRL1|EID2|FAM83G	-1.1	MyList
GO Biological Processes	19	GO:0018022	peptidyl-lysine methylation	19_GO:0008152 metabolic process	-2.6	3.1	3.6	30182	88	999	9	0.9	0.3	4221|9739|10322|10919|64754|79918|85002|91272|196483	MEN1|SETD1A|SMYD5|EHMT2|SMYD3|SETD6|FAM86B1|BOD1|EEF2KMT	-1.1	MyList
GO Biological Processes	19	GO:0006997	nucleus organization	19_GO:0009987 cellular process	-2.6	2.6	3.5	30182	141	999	12	1.2	0.34	274|6223|8815|8882|9688|10436|22927|23175|23378|27183|57602|91782	BIN1|RPS19|BANF1|ZPR1|NUP93|EMG1|HABP4|LPIN1|RRP8|VPS4A|USP36|CHMP7	-1.1	MyList
GO Biological Processes	19	GO:1990481	mRNA pseudouridine synthesis	19_GO:0008152 metabolic process	-2.6	10	5	30182	9	999	3	0.3	0.17	26995|27079|80324	TRUB2|RPUSD2|PUS1	-1.1	MyList
GO Biological Processes	19	GO:0043633	polyadenylation-dependent RNA catabolic process	19_GO:0008152 metabolic process	-2.6	10	5	30182	9	999	3	0.3	0.17	11340|23016|23404	EXOSC8|EXOSC7|EXOSC2	-1.1	MyList
GO Biological Processes	19	GO:0002314	germinal center B cell differentiation	19_GO:0002376 immune system process	-2.6	10	5	30182	9	999	3	0.3	0.17	100|9678|55846	ADA|PHF14|ITFG2	-1.1	MyList
GO Biological Processes	19	GO:0043254	regulation of protein-containing complex assembly	19_GO:0050789 regulation of biological process	-2.6	1.8	3.2	30182	409	999	25	2.5	0.49	21|274|1236|5296|6188|6904|7157|7480|8631|9026|9780|10399|23176|23521|28964|29098|29997|51451|51466|55011|81873|129293|146206|147138|197358	ABCA3|BIN1|CCR7|PIK3R2|RPS3|TBCD|TP53|WNT10B|SKAP1|HIP1R|PIEZO1|RACK1|SEPTIN8|RPL13A|GIT1|RANGRF|NOP53|LCMT1|EVL|PIH1D1|ARPC5L|TRABD2A|CARMIL2|TMC8|NLRC3	-1.1	MyList
GO Biological Processes	19	GO:0002312	B cell activation involved in immune response	19_GO:0002376 immune system process	-2.6	3.7	3.8	30182	57	999	7	0.7	0.26	100|959|7374|9452|9678|55846|118460	ADA|CD40LG|UNG|ITM2A|PHF14|ITFG2|EXOSC6	-1.1	MyList
GO Biological Processes	19	GO:0051347	positive regulation of transferase activity	19_GO:0065007 biological regulation	-2.6	1.7	3.1	30182	522	999	30	3	0.54	920|972|975|994|1236|1741|1856|2041|2064|2547|3123|4609|4931|5245|5588|5607|5920|6187|6188|6352|9618|10125|10454|10575|10961|27040|51149|51561|55011|57521	CD4|CD74|CD81|CDC25B|CCR7|DLG3|DVL2|EPHA1|ERBB2|XRCC6|HLA-DRB1|MYC|NVL|PHB1|PRKCQ|MAP2K5|PLAAT4|RPS2|RPS3|CCL5|TRAF4|RASGRP1|TAB1|CCT4|ERP29|LAT|MRNIP|IL23A|PIH1D1|RPTOR	-1.1	MyList
GO Biological Processes	19	GO:0104004	cellular response to environmental stimulus	19_GO:0050896 response to stimulus	-2.6	2	3.2	30182	323	999	21	2.1	0.45	231|2547|4609|5600|6154|7157|7507|8111|9020|9531|9780|22927|23028|26012|26056|26155|51499|56160|57521|79073|79913	AKR1B1|XRCC6|MYC|MAPK11|RPL26|TP53|XPA|GPR68|MAP3K14|BAG3|PIEZO1|HABP4|KDM1A|NSMF|RAB11FIP5|NOC2L|TRIAP1|NSMCE3|RPTOR|TMEM109|ACTR5	-1.1	MyList
GO Biological Processes	19	GO:0071214	cellular response to abiotic stimulus	19_GO:0050896 response to stimulus	-2.6	2	3.2	30182	323	999	21	2.1	0.45	231|2547|4609|5600|6154|7157|7507|8111|9020|9531|9780|22927|23028|26012|26056|26155|51499|56160|57521|79073|79913	AKR1B1|XRCC6|MYC|MAPK11|RPL26|TP53|XPA|GPR68|MAP3K14|BAG3|PIEZO1|HABP4|KDM1A|NSMF|RAB11FIP5|NOC2L|TRIAP1|NSMCE3|RPTOR|TMEM109|ACTR5	-1.1	MyList
GO Biological Processes	19	GO:0090503	RNA phosphodiester bond hydrolysis, exonucleolytic	19_GO:0008152 metabolic process	-2.6	4.2	3.9	30182	43	999	6	0.6	0.24	5442|11340|23016|23404|79033|129563	POLRMT|EXOSC8|EXOSC7|EXOSC2|ERI3|DIS3L2	-1.1	MyList
GO Biological Processes	19	GO:0098781	ncRNA transcription	19_GO:0008152 metabolic process	-2.6	4.2	3.9	30182	43	999	6	0.6	0.24	2972|4773|6949|7157|10302|64425	BRF1|NFATC2|TCOF1|TP53|SNAPC5|POLR1E	-1.1	MyList
GO Biological Processes	19	GO:0046637	regulation of alpha-beta T cell differentiation	19_GO:0002376 immune system process	-2.6	3.3	3.7	30182	73	999	8	0.8	0.28	100|864|2625|3123|7535|30009|51561|64410	ADA|RUNX3|GATA3|HLA-DRB1|ZAP70|TBX21|IL23A|KLHL25	-1	MyList
GO Biological Processes	19	GO:0048015	phosphatidylinositol-mediated signaling	19_GO:0023052 signaling	-2.6	3.3	3.7	30182	73	999	8	0.8	0.28	940|2064|2625|5296|5335|9651|11126|79899	CD28|ERBB2|GATA3|PIK3R2|PLCG1|PLCH2|CD160|PRR5L	-1	MyList
GO Biological Processes	19	GO:0008535	respiratory chain complex IV assembly	19_GO:0009987 cellular process	-2.6	5	4.1	30182	30	999	5	0.5	0.22	617|51204|51241|51287|79064	BCS1L|TACO1|COX16|COA4|TMEM223	-1	MyList
GO Biological Processes	19	GO:0071480	cellular response to gamma radiation	19_GO:0050896 response to stimulus	-2.6	5	4.1	30182	30	999	5	0.5	0.22	2547|6154|7157|23028|79073	XRCC6|RPL26|TP53|KDM1A|TMEM109	-1	MyList
GO Biological Processes	19	GO:1904951	positive regulation of establishment of protein localization	19_GO:0051179 localization	-2.5	2	3.2	30182	324	999	21	2.1	0.45	322|975|2064|2534|3123|4088|5116|5296|7043|7203|8111|8882|9531|10055|10155|10399|10574|10575|55929|57602|79899	APBB1|CD81|ERBB2|FYN|HLA-DRB1|SMAD3|PCNT|PIK3R2|TGFB3|CCT3|GPR68|ZPR1|BAG3|SAE1|TRIM28|RACK1|CCT7|CCT4|DMAP1|USP36|PRR5L	-1	MyList
GO Biological Processes	19	GO:0016571	histone methylation	19_GO:0008152 metabolic process	-2.5	3	3.6	30182	90	999	9	0.9	0.3	2091|4221|9739|10322|10919|54496|64754|79084|91272	FBL|MEN1|SETD1A|SMYD5|EHMT2|PRMT7|SMYD3|WDR77|BOD1	-1	MyList
GO Biological Processes	19	GO:0008285	negative regulation of cell population proliferation	19_GO:0048519 negative regulation of biological process	-2.5	1.6	3	30182	787	999	41	4.1	0.63	596|864|1741|2064|2625|3123|4049|4088|4221|4488|4609|4771|5245|5600|5916|5920|7023|7043|7049|7157|7480|8558|8611|9093|9289|9294|9678|10220|11180|22954|27153|53834|54984|55423|56253|57447|64919|79084|84678|129563|197358	BCL2|RUNX3|DLG3|ERBB2|GATA3|HLA-DRB1|LTA|SMAD3|MEN1|MSX2|MYC|NF2|PHB1|MAPK11|RARG|PLAAT4|TFAP4|TGFB3|TGFBR3|TP53|WNT10B|CDK10|PLPP1|DNAJA3|ADGRG1|S1PR2|PHF14|GDF11|WDR6|TRIM32|ZNF777|FGFRL1|PINX1|SIRPG|CRTAM|NDRG2|BCL11B|WDR77|KDM2B|DIS3L2|NLRC3	-1	MyList
GO Biological Processes	19	GO:0001701	in utero embryonic development	19_GO:0032502 developmental process	-2.5	1.8	3.1	30182	392	999	24	2.4	0.48	100|321|2625|2648|4088|5335|5954|6137|7043|7157|8320|8882|10155|10161|10436|10454|27341|50861|51176|54475|54663|57820|79621|203286	ADA|APBA2|GATA3|KAT2A|SMAD3|PLCG1|RCN1|RPL13|TGFB3|TP53|EOMES|ZPR1|TRIM28|LPAR6|EMG1|TAB1|RRP7A|STMN3|LEF1|NLE1|WDR74|CCNB1IP1|RNASEH2B|ANKS6	-1	MyList
KEGG Pathway	24	hsa01210	2-Oxocarboxylic acid metabolism		-2.5	6.4	4.3	30182	19	999	4	0.4	0.2	95|587|2806|3420	ACY1|BCAT2|GOT2|IDH3B	-1	MyList
GO Biological Processes	19	GO:0045091	regulation of single stranded viral RNA replication via double stranded DNA intermediate	19_GO:0016032 viral process	-2.5	6.4	4.3	30182	19	999	4	0.4	0.2	10155|22880|27350|140564	TRIM28|MORC2|APOBEC3C|APOBEC3D	-1	MyList
GO Biological Processes	19	GO:0090308	regulation of DNA methylation-dependent heterochromatin formation	19_GO:0048519 negative regulation of biological process	-2.5	6.4	4.3	30182	19	999	4	0.4	0.2	10155|22880|23028|80063	TRIM28|MORC2|KDM1A|ATF7IP2	-1	MyList
GO Biological Processes	19	GO:0007178	transmembrane receptor protein serine/threonine kinase signaling pathway	19_GO:0023052 signaling	-2.5	2.2	3.3	30182	202	999	15	1.5	0.38	1954|4054|4088|4488|7043|7049|7157|8425|9688|10220|10432|10454|51176|163126|644815	MEGF8|LTBP3|SMAD3|MSX2|TGFB3|TGFBR3|TP53|LTBP4|NUP93|GDF11|RBM14|TAB1|LEF1|EID2|FAM83G	-1	MyList
GO Biological Processes	19	GO:0009161	ribonucleoside monophosphate metabolic process	19_GO:0008152 metabolic process	-2.5	3.6	3.7	30182	59	999	7	0.7	0.26	100|203|471|1723|3615|54963|84433	ADA|AK1|ATIC|DHODH|IMPDH2|UCKL1|CARD11	-0.99	MyList
KEGG Pathway	24	hsa05310	Asthma		-2.5	4.9	4	30182	31	999	5	0.5	0.22	959|3108|3113|3115|3123	CD40LG|HLA-DMA|HLA-DPA1|HLA-DPB1|HLA-DRB1	-0.99	MyList
GO Biological Processes	19	GO:0043408	regulation of MAPK cascade	19_GO:0023052 signaling	-2.5	1.6	3	30182	695	999	37	3.7	0.6	920|939|972|975|1236|1856|2064|3123|3487|4221|4609|4771|5037|5245|5296|5607|6188|6352|6504|6647|6846|7043|7185|7188|8558|9618|10125|10174|10454|10494|10750|10961|11184|54910|57447|81606|84058	CD4|CD27|CD74|CD81|CCR7|DVL2|ERBB2|HLA-DRB1|IGFBP4|MEN1|MYC|NF2|PEBP1|PHB1|PIK3R2|MAP2K5|RPS3|CCL5|SLAMF1|SOD1|XCL2|TGFB3|TRAF1|TRAF5|CDK10|TRAF4|RASGRP1|SORBS3|TAB1|STK25|GRAP|ERP29|MAP4K1|SEMA4C|NDRG2|LBH|WDR54	-0.98	MyList
GO Biological Processes	19	GO:0043281	regulation of cysteine-type endopeptidase activity involved in apoptotic process	19_GO:0008152 metabolic process	-2.5	2.2	3.2	30182	204	999	15	1.5	0.38	356|939|3932|4088|4609|5607|6188|6279|7023|9026|10399|51499|54475|55011|56616	FASLG|CD27|LCK|SMAD3|MYC|MAP2K5|RPS3|S100A8|TFAP4|HIP1R|RACK1|TRIAP1|NLE1|PIH1D1|DIABLO	-0.97	MyList
GO Biological Processes	19	GO:0043009	chordate embryonic development	19_GO:0032502 developmental process	-2.5	1.6	3	30182	648	999	35	3.5	0.58	100|321|1856|1954|2625|2648|4088|5335|5916|5954|6137|6949|7043|7157|8320|8882|10155|10161|10436|10454|23059|23552|23648|27341|50861|51176|54475|54663|54903|54910|55182|57820|79621|84678|203286	ADA|APBA2|DVL2|MEGF8|GATA3|KAT2A|SMAD3|PLCG1|RARG|RCN1|RPL13|TCOF1|TGFB3|TP53|EOMES|ZPR1|TRIM28|LPAR6|EMG1|TAB1|CLUAP1|CDK20|SSBP3|RRP7A|STMN3|LEF1|NLE1|WDR74|MKS1|SEMA4C|RNF220|CCNB1IP1|RNASEH2B|KDM2B|ANKS6	-0.97	MyList
GO Biological Processes	19	GO:0030890	positive regulation of B cell proliferation	19_GO:0002376 immune system process	-2.5	4	3.8	30182	45	999	6	0.6	0.24	100|596|972|975|4773|84433	ADA|BCL2|CD74|CD81|NFATC2|CARD11	-0.97	MyList
GO Biological Processes	19	GO:0001825	blastocyst formation	19_GO:0032502 developmental process	-2.5	4	3.8	30182	45	999	6	0.6	0.24	100|8320|27341|54475|54663|57820	ADA|EOMES|RRP7A|NLE1|WDR74|CCNB1IP1	-0.97	MyList
GO Biological Processes	19	GO:1902116	negative regulation of organelle assembly	19_GO:0048519 negative regulation of biological process	-2.5	4	3.8	30182	45	999	6	0.6	0.24	2648|7016|8558|10432|10919|550643	KAT2A|TESK1|CDK10|RBM14|EHMT2|NBDY	-0.97	MyList
KEGG Pathway	24	hsa05163	Human cytomegalovirus infection		-2.5	2.1	3.2	30182	225	999	16	1.6	0.4	356|1019|1234|2793|3710|4609|4772|4773|5296|5533|5600|6352|7157|7188|8717|340061	FASLG|CDK4|CCR5|GNGT2|ITPR3|MYC|NFATC1|NFATC2|PIK3R2|PPP3CC|MAPK11|CCL5|TP53|TRAF5|TRADD|STING1	-0.96	MyList
GO Biological Processes	19	GO:0045087	innate immune response	19_GO:0044419 biological process involved in interspecies interaction between organisms	-2.4	1.6	3	30182	745	999	39	3.9	0.61	356|661|914|923|972|2534|2547|2625|3113|3932|4063|4068|5245|6279|6352|6504|6846|7157|7268|7535|9618|10133|10155|10219|10432|11126|22914|22954|23098|23521|27350|51561|55646|55718|114836|140564|171568|255231|340061	FASLG|POLR3D|CD2|CD6|CD74|FYN|XRCC6|GATA3|HLA-DPA1|LCK|LY9|SH2D1A|PHB1|S100A8|CCL5|SLAMF1|XCL2|TP53|TTC4|ZAP70|TRAF4|OPTN|TRIM28|KLRG1|RBM14|CD160|KLRK1|TRIM32|SARM1|RPL13A|APOBEC3C|IL23A|LYAR|POLR3E|SLAMF6|APOBEC3D|POLR3H|MCOLN2|STING1	-0.96	MyList
KEGG Pathway	24	hsa04380	Osteoclast differentiation		-2.4	2.6	3.3	30182	128	999	11	1.1	0.33	814|2534|3932|4772|4773|5296|5533|5600|9020|10454|55423	CAMK4|FYN|LCK|NFATC1|NFATC2|PIK3R2|PPP3CC|MAPK11|MAP3K14|TAB1|SIRPG	-0.96	MyList
GO Biological Processes	19	GO:0002699	positive regulation of immune effector process	19_GO:0002376 immune system process	-2.4	2	3.1	30182	267	999	18	1.8	0.42	940|972|975|2625|3123|4049|5245|6223|6504|10125|11126|22914|30009|51561|56253|114836|118460|259197	CD28|CD74|CD81|GATA3|HLA-DRB1|LTA|PHB1|RPS19|SLAMF1|RASGRP1|CD160|KLRK1|TBX21|IL23A|CRTAM|SLAMF6|EXOSC6|NCR3	-0.96	MyList
GO Biological Processes	19	GO:0000492	box C/D snoRNP assembly	19_GO:0009987 cellular process	-2.4	9.1	4.7	30182	10	999	3	0.3	0.17	4809|8607|55011	SNU13|RUVBL1|PIH1D1	-0.96	MyList
GO Biological Processes	19	GO:0006655	phosphatidylglycerol biosynthetic process	19_GO:0008152 metabolic process	-2.4	9.1	4.7	30182	10	999	3	0.3	0.17	57048|114971|132001	PLSCR3|PTPMT1|TAMM41	-0.96	MyList
GO Biological Processes	19	GO:1904851	positive regulation of establishment of protein localization to telomere	19_GO:0051179 localization	-2.4	9.1	4.7	30182	10	999	3	0.3	0.17	7203|10574|10575	CCT3|CCT7|CCT4	-0.96	MyList
GO Biological Processes	19	GO:0045657	positive regulation of monocyte differentiation	19_GO:0002376 immune system process	-2.4	9.1	4.7	30182	10	999	3	0.3	0.17	920|972|3123	CD4|CD74|HLA-DRB1	-0.96	MyList
GO Biological Processes	19	GO:0071028	nuclear mRNA surveillance	19_GO:0048519 negative regulation of biological process	-2.4	9.1	4.7	30182	10	999	3	0.3	0.17	11340|23016|118460	EXOSC8|EXOSC7|EXOSC6	-0.96	MyList
GO Biological Processes	19	GO:1900247	regulation of cytoplasmic translational elongation	19_GO:0008152 metabolic process	-2.4	9.1	4.7	30182	10	999	3	0.3	0.17	1801|1802|92715	DPH1|DPH2|DPH7	-0.96	MyList
KEGG Pathway	24	hsa05323	Rheumatoid arthritis		-2.4	2.9	3.4	30182	93	999	9	0.9	0.3	940|3108|3113|3115|3123|6352|7043|51561|155066	CD28|HLA-DMA|HLA-DPA1|HLA-DPB1|HLA-DRB1|CCL5|TGFB3|IL23A|ATP6V0E2	-0.95	MyList
GO Biological Processes	19	GO:0045070	positive regulation of viral genome replication	19_GO:0016032 viral process	-2.4	4.7	3.9	30182	32	999	5	0.5	0.22	940|6352|6895|10450|10465	CD28|CCL5|TARBP2|PPIE|PPIH	-0.95	MyList
GO Biological Processes	19	GO:0006383	transcription by RNA polymerase III	19_GO:0008152 metabolic process	-2.4	4.7	3.9	30182	32	999	5	0.5	0.22	661|2972|9533|10302|171568	POLR3D|BRF1|POLR1C|SNAPC5|POLR3H	-0.95	MyList
GO Biological Processes	19	GO:0002501	peptide antigen assembly with MHC protein complex	19_GO:0002376 immune system process	-2.4	6	4.2	30182	20	999	4	0.4	0.2	3108|3113|3115|3123	HLA-DMA|HLA-DPA1|HLA-DPB1|HLA-DRB1	-0.95	MyList
GO Biological Processes	19	GO:0006448	regulation of translational elongation	19_GO:0008152 metabolic process	-2.4	6	4.2	30182	20	999	4	0.4	0.2	1801|1802|1984|92715	DPH1|DPH2|EIF5A|DPH7	-0.95	MyList
GO Biological Processes	19	GO:0002396	MHC protein complex assembly	19_GO:0009987 cellular process	-2.4	6	4.2	30182	20	999	4	0.4	0.2	3108|3113|3115|3123	HLA-DMA|HLA-DPA1|HLA-DPB1|HLA-DRB1	-0.95	MyList
GO Biological Processes	19	GO:0016075	rRNA catabolic process	19_GO:0008152 metabolic process	-2.4	6	4.2	30182	20	999	4	0.4	0.2	11340|23016|23404|118460	EXOSC8|EXOSC7|EXOSC2|EXOSC6	-0.95	MyList
KEGG Pathway	24	hsa05168	Herpes simplex virus 1 infection		-2.4	1.7	3	30182	512	999	29	2.9	0.53	356|596|972|3108|3113|3115|3123|4049|5296|6352|7157|7188|7625|7692|8717|8890|8893|10454|10929|26152|27153|27300|54753|57209|90075|147923|284406|340061|100289678	FASLG|BCL2|CD74|HLA-DMA|HLA-DPA1|HLA-DPB1|HLA-DRB1|LTA|PIK3R2|CCL5|TP53|TRAF5|ZNF74|ZNF133|TRADD|EIF2B4|EIF2B5|TAB1|SRSF8|ZNF337|ZNF777|ZNF544|ZNF853|ZNF248|ZNF30|ZNF420|ZFP82|STING1|ZNF783	-0.95	MyList
GO Biological Processes	19	GO:0071674	mononuclear cell migration	19_GO:0002376 immune system process	-2.4	2.7	3.4	30182	111	999	10	1	0.31	1234|1236|2625|3695|6223|6352|6846|7535|30009|56253	CCR5|CCR7|GATA3|ITGB7|RPS19|CCL5|XCL2|ZAP70|TBX21|CRTAM	-0.95	MyList
GO Biological Processes	19	GO:2001252	positive regulation of chromosome organization	19_GO:0048518 positive regulation of biological process	-2.4	2.7	3.4	30182	111	999	10	1	0.31	5588|7203|8607|10155|10574|10575|22880|79913|80063|283899	PRKCQ|CCT3|RUVBL1|TRIM28|CCT7|CCT4|MORC2|ACTR5|ATF7IP2|INO80E	-0.95	MyList
GO Biological Processes	19	GO:0006356	regulation of transcription by RNA polymerase I	19_GO:0008152 metabolic process	-2.4	3.9	3.7	30182	46	999	6	0.6	0.24	2064|10514|29997|55011|55506|55646	ERBB2|MYBBP1A|NOP53|PIH1D1|MACROH2A2|LYAR	-0.94	MyList
GO Biological Processes	19	GO:0048017	inositol lipid-mediated signaling	19_GO:0023052 signaling	-2.4	3.1	3.5	30182	77	999	8	0.8	0.28	940|2064|2625|5296|5335|9651|11126|79899	CD28|ERBB2|GATA3|PIK3R2|PLCG1|PLCH2|CD160|PRR5L	-0.94	MyList
GO Biological Processes	19	GO:1904356	regulation of telomere maintenance via telomere lengthening	19_GO:0008152 metabolic process	-2.4	3.5	3.6	30182	61	999	7	0.7	0.26	5588|7203|10574|10575|23293|54984|55226	PRKCQ|CCT3|CCT7|CCT4|SMG6|PINX1|NAT10	-0.94	MyList
GO Biological Processes	19	GO:0000245	spliceosomal complex assembly	19_GO:0008152 metabolic process	-2.4	2.9	3.4	30182	94	999	9	0.9	0.3	6627|6631|6633|6636|6936|22827|24148|27339|55692	SNRPA1|SNRPC|SNRPD2|SNRPF|GCFC2|PUF60|PRPF6|PRPF19|LUC7L	-0.93	MyList
KEGG Pathway	24	hsa05145	Toxoplasmosis		-2.4	2.7	3.3	30182	112	999	10	1	0.31	596|959|1234|3108|3113|3115|3123|5600|7043|10454	BCL2|CD40LG|CCR5|HLA-DMA|HLA-DPA1|HLA-DPB1|HLA-DRB1|MAPK11|TGFB3|TAB1	-0.92	MyList
KEGG Pathway	24	hsa04612	Antigen processing and presentation		-2.4	3.1	3.4	30182	78	999	8	0.8	0.28	920|925|926|972|3108|3113|3115|3123	CD4|CD8A|CD8B|CD74|HLA-DMA|HLA-DPA1|HLA-DPB1|HLA-DRB1	-0.91	MyList
GO Biological Processes	19	GO:0072676	lymphocyte migration	19_GO:0002376 immune system process	-2.4	3.1	3.4	30182	78	999	8	0.8	0.28	1236|2625|3695|6352|6846|7535|30009|56253	CCR7|GATA3|ITGB7|CCL5|XCL2|ZAP70|TBX21|CRTAM	-0.91	MyList
GO Biological Processes	19	GO:0002700	regulation of production of molecular mediator of immune response	19_GO:0002376 immune system process	-2.4	2.2	3.2	30182	189	999	14	1.4	0.37	940|959|972|975|2625|5245|6504|7043|9984|10039|10225|11126|30009|118460	CD28|CD40LG|CD74|CD81|GATA3|PHB1|SLAMF1|TGFB3|THOC1|PARP3|CD96|CD160|TBX21|EXOSC6	-0.9	MyList
GO Biological Processes	19	GO:0097035	regulation of membrane lipid distribution	19_GO:0065007 biological regulation	-2.4	3.4	3.5	30182	62	999	7	0.7	0.26	21|356|51499|57048|57194|57198|338440	ABCA3|FASLG|TRIAP1|PLSCR3|ATP10A|ATP8B2|ANO9	-0.9	MyList
GO Biological Processes	19	GO:0032233	positive regulation of actin filament bundle assembly	19_GO:0048518 positive regulation of biological process	-2.4	3.4	3.5	30182	62	999	7	0.7	0.26	2041|4088|4771|7016|7043|10174|51466	EPHA1|SMAD3|NF2|TESK1|TGFB3|SORBS3|EVL	-0.9	MyList
GO Biological Processes	19	GO:0048147	negative regulation of fibroblast proliferation	19_GO:0048519 negative regulation of biological process	-2.4	4.6	3.8	30182	33	999	5	0.5	0.22	4049|4609|7157|22954|197358	LTA|MYC|TP53|TRIM32|NLRC3	-0.9	MyList
GO Biological Processes	19	GO:0061024	membrane organization	19_GO:0009987 cellular process	-2.4	1.6	2.9	30182	754	999	39	3.9	0.61	21|274|309|356|596|617|662|914|3954|4118|6647|7157|8292|8815|9026|9093|9688|23175|23180|23344|25813|26520|27183|28978|29928|51499|56993|57048|57194|57198|84364|91782|116841|117145|128240|203062|338440|401505|100188893	ABCA3|BIN1|ANXA6|FASLG|BCL2|BCS1L|BNIP1|CD2|LETM1|MAL|SOD1|TP53|COLQ|BANF1|HIP1R|DNAJA3|NUP93|LPIN1|RFTN1|ESYT1|SAMM50|TIMM9|VPS4A|TMEM14A|TIMM22|TRIAP1|TOMM22|PLSCR3|ATP10A|ATP8B2|ARFGAP2|CHMP7|SNAP47|THEM4|NAXE|TSNARE1|ANO9|TOMM5|TOMM6	-0.9	MyList
GO Biological Processes	19	GO:0046677	response to antibiotic	19_GO:0050896 response to stimulus	-2.4	3.9	3.6	30182	47	999	6	0.6	0.24	2671|6647|7157|7390|10919|23028	GFER|SOD1|TP53|UROS|EHMT2|KDM1A	-0.9	MyList
GO Biological Processes	19	GO:0002701	negative regulation of production of molecular mediator of immune response	19_GO:0002376 immune system process	-2.4	3.9	3.6	30182	47	999	6	0.6	0.24	6504|7043|9984|10039|10225|30009	SLAMF1|TGFB3|THOC1|PARP3|CD96|TBX21	-0.9	MyList
GO Biological Processes	19	GO:0051223	regulation of protein transport	19_GO:0051179 localization	-2.4	1.7	2.9	30182	517	999	29	2.9	0.53	322|975|2064|2534|3123|3993|3996|4088|5116|5296|5905|6352|7043|7260|7327|8111|8882|9531|9727|10055|10155|10399|10961|26056|26297|55929|57602|79899|91942	APBB1|CD81|ERBB2|FYN|HLA-DRB1|LLGL2|LLGL1|SMAD3|PCNT|PIK3R2|RANGAP1|CCL5|TGFB3|EIPR1|UBE2G2|GPR68|ZPR1|BAG3|RAB11FIP3|SAE1|TRIM28|RACK1|ERP29|RAB11FIP5|SERGEF|DMAP1|USP36|PRR5L|NDUFAF2	-0.9	MyList
KEGG Pathway	24	hsa04310	Wnt signaling pathway		-2.4	2.3	3.2	30182	170	999	13	1.3	0.36	1856|4088|4609|4772|4773|5533|6932|7089|7157|7480|8607|51176|64840	DVL2|SMAD3|MYC|NFATC1|NFATC2|PPP3CC|TCF7|TLE2|TP53|WNT10B|RUVBL1|LEF1|PORCN	-0.89	MyList
GO Biological Processes	19	GO:0000165	MAPK cascade	19_GO:0023052 signaling	-2.3	2.2	3.1	30182	210	999	15	1.5	0.38	1234|3487|4088|4221|4609|4771|4882|5536|5600|5607|5778|6352|10045|10174|11184	CCR5|IGFBP4|SMAD3|MEN1|MYC|NF2|NPR2|PPP5C|MAPK11|MAP2K5|PTPN7|CCL5|SH2D3A|SORBS3|MAP4K1	-0.89	MyList
GO Biological Processes	19	GO:0043410	positive regulation of MAPK cascade	19_GO:0023052 signaling	-2.3	1.7	2.9	30182	495	999	28	2.8	0.52	920|939|972|975|1236|1856|2064|3123|3487|5245|5607|6188|6352|6504|6647|6846|7043|7185|7188|8558|9618|10125|10174|10454|10494|10961|11184|54910	CD4|CD27|CD74|CD81|CCR7|DVL2|ERBB2|HLA-DRB1|IGFBP4|PHB1|MAP2K5|RPS3|CCL5|SLAMF1|SOD1|XCL2|TGFB3|TRAF1|TRAF5|CDK10|TRAF4|RASGRP1|SORBS3|TAB1|STK25|ERP29|MAP4K1|SEMA4C	-0.89	MyList
GO Biological Processes	19	GO:0009083	branched-chain amino acid catabolic process	19_GO:0008152 metabolic process	-2.3	5.8	4	30182	21	999	4	0.4	0.2	587|1892|3712|56922	BCAT2|ECHS1|IVD|MCCC1	-0.88	MyList
GO Biological Processes	19	GO:0048534	hematopoietic or lymphoid organ development	19_GO:0002376 immune system process	-2.3	2.8	3.3	30182	96	999	9	0.9	0.3	100|596|643|2625|3575|4049|6647|7157|64919	ADA|BCL2|CXCR5|GATA3|IL7R|LTA|SOD1|TP53|BCL11B	-0.88	MyList
GO Biological Processes	19	GO:0051640	organelle localization	19_GO:0051179 localization	-2.3	1.7	2.9	30182	519	999	29	2.9	0.53	274|1731|2648|3993|3996|4927|7016|9696|9751|10125|10494|23212|23241|23344|27040|27183|51490|54843|54984|55154|55330|64837|80128|84364|91272|91782|92558|199953|203062	BIN1|SEPTIN1|KAT2A|LLGL2|LLGL1|NUP88|TESK1|CROCC|SNPH|RASGRP1|STK25|RRS1|PACS2|ESYT1|LAT|VPS4A|SPOUT1|SYTL2|PINX1|MSTO1|BLOC1S4|KLC2|TRIM46|ARFGAP2|BOD1|CHMP7|BICDL1|TMEM201|TSNARE1	-0.88	MyList
GO Biological Processes	19	GO:0051282	regulation of sequestering of calcium ion	19_GO:0042592 homeostatic process	-2.3	2.5	3.2	30182	133	999	11	1.1	0.33	309|356|1234|1236|3932|3954|5335|9651|53373|79085|255231	ANXA6|FASLG|CCR5|CCR7|LCK|LETM1|PLCG1|PLCH2|TPCN1|SLC25A23|MCOLN2	-0.87	MyList
GO Biological Processes	19	GO:0032660	regulation of interleukin-17 production	19_GO:0032501 multicellular organismal process	-2.3	3.8	3.6	30182	48	999	6	0.6	0.24	4063|5245|5588|23180|51561|114836	LY9|PHB1|PRKCQ|RFTN1|IL23A|SLAMF6	-0.87	MyList
KEGG Pathway	24	hsa00280	Valine, leucine and isoleucine degradation		-2.3	3.8	3.6	30182	48	999	6	0.6	0.24	219|587|1892|3712|56922|197322	ALDH1B1|BCAT2|ECHS1|IVD|MCCC1|ACSF3	-0.87	MyList
GO Biological Processes	19	GO:0015931	nucleobase-containing compound transport	19_GO:0051179 localization	-2.3	2.1	3.1	30182	212	999	15	1.5	0.38	3177|4927|8086|9284|9688|9984|23180|23225|23293|65083|79085|113829|144983|284439|347734	SLC29A2|NUP88|AAAS|NPIPA1|NUP93|THOC1|RFTN1|NUP210|SMG6|NOL6|SLC25A23|SLC35A4|HNRNPA1L2|SLC25A42|SLC35B2	-0.87	MyList
GO Biological Processes	19	GO:0000723	telomere maintenance	19_GO:0008152 metabolic process	-2.3	2.8	3.3	30182	97	999	9	0.9	0.3	2547|8607|10039|50485|54433|54984|55651|79913|283899	XRCC6|RUVBL1|PARP3|SMARCAL1|GAR1|PINX1|NHP2|ACTR5|INO80E	-0.87	MyList
GO Biological Processes	19	GO:0018202	peptidyl-histidine modification	19_GO:0008152 metabolic process	-2.3	8.2	4.4	30182	11	999	3	0.3	0.17	1801|1802|92715	DPH1|DPH2|DPH7	-0.87	MyList
GO Biological Processes	19	GO:1903564	regulation of protein localization to cilium	19_GO:0051179 localization	-2.3	8.2	4.4	30182	11	999	3	0.3	0.17	9696|10807|56623	CROCC|ENTR1|INPP5E	-0.87	MyList
GO Biological Processes	19	GO:0070242	thymocyte apoptotic process	19_GO:0009987 cellular process	-2.3	8.2	4.4	30182	11	999	3	0.3	0.17	100|7157|64919	ADA|TP53|BCL11B	-0.87	MyList
GO Biological Processes	19	GO:0072539	T-helper 17 cell differentiation	19_GO:0002376 immune system process	-2.3	8.2	4.4	30182	11	999	3	0.3	0.17	4063|6097|114836	LY9|RORC|SLAMF6	-0.87	MyList
GO Biological Processes	19	GO:0001188	RNA polymerase I preinitiation complex assembly	19_GO:0008152 metabolic process	-2.3	8.2	4.4	30182	11	999	3	0.3	0.17	9013|55011|64425	TAF1C|PIH1D1|POLR1E	-0.87	MyList
GO Biological Processes	19	GO:1904871	positive regulation of protein localization to Cajal body	19_GO:0051179 localization	-2.3	8.2	4.4	30182	11	999	3	0.3	0.17	7203|10574|10575	CCT3|CCT7|CCT4	-0.87	MyList
GO Biological Processes	19	GO:0090646	mitochondrial tRNA processing	19_GO:0008152 metabolic process	-2.3	8.2	4.4	30182	11	999	3	0.3	0.17	51654|60528|80324	CDK5RAP1|ELAC2|PUS1	-0.87	MyList
GO Biological Processes	19	GO:1904869	regulation of protein localization to Cajal body	19_GO:0051179 localization	-2.3	8.2	4.4	30182	11	999	3	0.3	0.17	7203|10574|10575	CCT3|CCT7|CCT4	-0.87	MyList
GO Biological Processes	19	GO:0070203	regulation of establishment of protein localization to telomere	19_GO:0051179 localization	-2.3	8.2	4.4	30182	11	999	3	0.3	0.17	7203|10574|10575	CCT3|CCT7|CCT4	-0.87	MyList
GO Biological Processes	19	GO:0036037	CD8-positive, alpha-beta T cell activation	19_GO:0002376 immune system process	-2.3	8.2	4.4	30182	11	999	3	0.3	0.17	596|2841|8320	BCL2|GPR18|EOMES	-0.87	MyList
GO Biological Processes	19	GO:0009156	ribonucleoside monophosphate biosynthetic process	19_GO:0008152 metabolic process	-2.3	4.4	3.7	30182	34	999	5	0.5	0.22	100|471|1723|3615|54963	ADA|ATIC|DHODH|IMPDH2|UCKL1	-0.86	MyList
KEGG Pathway	24	hsa01240	Biosynthesis of cofactors		-2.3	2.4	3.1	30182	153	999	12	1.2	0.34	203|219|587|1723|2356|2937|4351|7390|9249|51004|80308|326625	AK1|ALDH1B1|BCAT2|DHODH|FPGS|GSS|MPI|UROS|DHRS3|COQ6|FLAD1|MMAB	-0.86	MyList
GO Biological Processes	19	GO:0000018	regulation of DNA recombination	19_GO:0008152 metabolic process	-2.3	2.5	3.2	30182	134	999	11	1.1	0.33	940|3575|8607|9984|10039|23028|30009|51149|55929|56893|118460	CD28|IL7R|RUVBL1|THOC1|PARP3|KDM1A|TBX21|MRNIP|DMAP1|UBQLN4|EXOSC6	-0.86	MyList
GO Biological Processes	19	GO:2000116	regulation of cysteine-type endopeptidase activity	19_GO:0008152 metabolic process	-2.3	2.1	3	30182	234	999	16	1.6	0.4	356|939|2534|3932|4088|4609|5607|6188|6279|7023|9026|10399|51499|54475|55011|56616	FASLG|CD27|FYN|LCK|SMAD3|MYC|MAP2K5|RPS3|S100A8|TFAP4|HIP1R|RACK1|TRIAP1|NLE1|PIH1D1|DIABLO	-0.85	MyList
GO Biological Processes	19	GO:0051276	chromosome organization	19_GO:0009987 cellular process	-2.3	1.7	2.9	30182	477	999	27	2.7	0.51	2547|3704|4609|4882|6832|7157|7507|8086|8607|10039|10609|10919|23212|27183|50485|54433|54984|55651|56652|57820|79913|80152|90990|91272|91782|129563|283899	XRCC6|ITPA|MYC|NPR2|SUPV3L1|TP53|XPA|AAAS|RUVBL1|PARP3|P3H4|EHMT2|RRS1|VPS4A|SMARCAL1|GAR1|PINX1|NHP2|TWNK|CCNB1IP1|ACTR5|CENPT|KIFC2|BOD1|CHMP7|DIS3L2|INO80E	-0.85	MyList
GO Biological Processes	19	GO:0060349	bone morphogenesis	19_GO:0032502 developmental process	-2.3	2.8	3.3	30182	98	999	9	0.9	0.3	309|871|1954|4054|4488|4882|5916|7043|9249	ANXA6|SERPINH1|MEGF8|LTBP3|MSX2|NPR2|RARG|TGFB3|DHRS3	-0.84	MyList
GO Biological Processes	19	GO:0006282	regulation of DNA repair	19_GO:0050896 response to stimulus	-2.3	2.1	3	30182	214	999	15	1.5	0.38	2648|6188|8464|8607|10039|10155|23028|29086|51149|55274|55929|56893|79913|84126|283899	KAT2A|RPS3|SUPT3H|RUVBL1|PARP3|TRIM28|KDM1A|BABAM1|MRNIP|PHF10|DMAP1|UBQLN4|ACTR5|ATRIP|INO80E	-0.84	MyList
GO Biological Processes	19	GO:0019884	antigen processing and presentation of exogenous antigen	19_GO:0002376 immune system process	-2.3	3.7	3.5	30182	49	999	6	0.6	0.24	972|3108|3113|3115|3123|8722	CD74|HLA-DMA|HLA-DPA1|HLA-DPB1|HLA-DRB1|CTSF	-0.83	MyList
GO Biological Processes	19	GO:0006007	glucose catabolic process	19_GO:0008152 metabolic process	-2.3	5.5	3.9	30182	22	999	4	0.4	0.2	2026|2027|5214|7157	ENO2|ENO3|PFKP|TP53	-0.83	MyList
GO Biological Processes	19	GO:0042088	T-helper 1 type immune response	19_GO:0002376 immune system process	-2.3	5.5	3.9	30182	22	999	4	0.4	0.2	3123|10068|30009|51176	HLA-DRB1|IL18BP|TBX21|LEF1	-0.83	MyList
GO Biological Processes	19	GO:0033630	positive regulation of cell adhesion mediated by integrin	19_GO:0048518 positive regulation of biological process	-2.3	5.5	3.9	30182	22	999	4	0.4	0.2	916|6352|8631|9780	CD3E|CCL5|SKAP1|PIEZO1	-0.83	MyList
GO Biological Processes	19	GO:0000470	maturation of LSU-rRNA	19_GO:0008152 metabolic process	-2.3	5.5	3.9	30182	22	999	4	0.4	0.2	4839|23481|81887|117246	NOP2|PES1|LAS1L|FTSJ3	-0.83	MyList
GO Biological Processes	19	GO:2001243	negative regulation of intrinsic apoptotic signaling pathway	19_GO:0023052 signaling	-2.3	2.7	3.2	30182	99	999	9	0.9	0.3	596|972|8725|10131|22954|23028|26155|51499|57805	BCL2|CD74|URI1|TRAP1|TRIM32|KDM1A|NOC2L|TRIAP1|CCAR2	-0.82	MyList
GO Biological Processes	19	GO:0002260	lymphocyte homeostasis	19_GO:0042592 homeostatic process	-2.3	3.3	3.4	30182	65	999	7	0.7	0.26	100|596|3575|6194|9093|27040|27240	ADA|BCL2|IL7R|RPS6|DNAJA3|LAT|SIT1	-0.82	MyList
GO Biological Processes	19	GO:0030888	regulation of B cell proliferation	19_GO:0002376 immune system process	-2.3	3.3	3.4	30182	65	999	7	0.7	0.26	100|596|972|975|4773|22806|84433	ADA|BCL2|CD74|CD81|NFATC2|IKZF3|CARD11	-0.82	MyList
GO Biological Processes	19	GO:0045879	negative regulation of smoothened signaling pathway	19_GO:0023052 signaling	-2.3	4.3	3.6	30182	35	999	5	0.5	0.22	916|1954|10399|23552|25989	CD3E|MEGF8|RACK1|CDK20|ULK3	-0.82	MyList
GO Biological Processes	19	GO:0035025	positive regulation of Rho protein signal transduction	19_GO:0023052 signaling	-2.3	4.3	3.6	30182	35	999	5	0.5	0.22	2841|9289|10161|27334|157285	GPR18|ADGRG1|LPAR6|P2RY10|PRAG1	-0.82	MyList
GO Biological Processes	19	GO:1901987	regulation of cell cycle phase transition	19_GO:0050789 regulation of biological process	-2.3	1.7	2.9	30182	457	999	26	2.6	0.5	322|596|994|1019|4221|6154|7023|7157|7480|8558|9984|27183|27339|29086|29997|51149|51451|51499|54984|55274|57521|57805|79621|79791|84126|92002	APBB1|BCL2|CDC25B|CDK4|MEN1|RPL26|TFAP4|TP53|WNT10B|CDK10|THOC1|VPS4A|PRPF19|BABAM1|NOP53|MRNIP|LCMT1|TRIAP1|PINX1|PHF10|RPTOR|CCAR2|RNASEH2B|FBXO31|ATRIP|CCNQ	-0.82	MyList
GO Biological Processes	19	GO:0001934	positive regulation of protein phosphorylation	19_GO:0048518 positive regulation of biological process	-2.2	1.6	2.8	30182	718	999	37	3.7	0.6	596|916|920|923|972|975|994|1236|1741|1856|2064|2534|2547|3123|5245|5607|6188|6352|7016|7043|7157|7423|9294|9618|10045|10125|10220|10399|10454|10961|27040|51149|51561|55011|57521|64754|79899	BCL2|CD3E|CD4|CD6|CD74|CD81|CDC25B|CCR7|DLG3|DVL2|ERBB2|FYN|XRCC6|HLA-DRB1|PHB1|MAP2K5|RPS3|CCL5|TESK1|TGFB3|TP53|VEGFB|S1PR2|TRAF4|SH2D3A|RASGRP1|GDF11|RACK1|TAB1|ERP29|LAT|MRNIP|IL23A|PIH1D1|RPTOR|SMYD3|PRR5L	-0.82	MyList
GO Biological Processes	19	GO:0009792	embryo development ending in birth or egg hatching	19_GO:0032502 developmental process	-2.2	1.6	2.8	30182	670	999	35	3.5	0.58	100|321|1856|1954|2625|2648|4088|5335|5916|5954|6137|6949|7043|7157|8320|8882|10155|10161|10436|10454|23059|23552|23648|27341|50861|51176|54475|54663|54903|54910|55182|57820|79621|84678|203286	ADA|APBA2|DVL2|MEGF8|GATA3|KAT2A|SMAD3|PLCG1|RARG|RCN1|RPL13|TCOF1|TGFB3|TP53|EOMES|ZPR1|TRIM28|LPAR6|EMG1|TAB1|CLUAP1|CDK20|SSBP3|RRP7A|STMN3|LEF1|NLE1|WDR74|MKS1|SEMA4C|RNF220|CCNB1IP1|RNASEH2B|KDM2B|ANKS6	-0.81	MyList
GO Biological Processes	19	GO:0006446	regulation of translational initiation	19_GO:0008152 metabolic process	-2.2	2.9	3.3	30182	82	999	8	0.8	0.28	6352|8662|8893|9669|22927|23521|27335|64410	CCL5|EIF3B|EIF2B5|EIF5B|HABP4|RPL13A|EIF3K|KLHL25	-0.81	MyList
KEGG Pathway	24	hsa04933	AGE-RAGE signaling pathway in diabetic complications		-2.2	2.7	3.2	30182	100	999	9	0.9	0.3	596|1019|4088|4772|5296|5335|5600|7043|7423	BCL2|CDK4|SMAD3|NFATC1|PIK3R2|PLCG1|MAPK11|TGFB3|VEGFB	-0.8	MyList
KEGG Pathway	24	hsa04623	Cytosolic DNA-sensing pathway		-2.2	3.2	3.3	30182	66	999	7	0.7	0.26	661|5437|6352|9533|55718|171568|340061	POLR3D|POLR2H|CCL5|POLR1C|POLR3E|POLR3H|STING1	-0.79	MyList
KEGG Pathway	24	hsa04722	Neurotrophin signaling pathway		-2.2	2.5	3.1	30182	119	999	10	1	0.31	356|596|814|4145|5296|5335|5600|5607|7157|25970	FASLG|BCL2|CAMK4|MATK|PIK3R2|PLCG1|MAPK11|MAP2K5|TP53|SH2B1	-0.78	MyList
GO Biological Processes	19	GO:0071482	cellular response to light stimulus	19_GO:0050896 response to stimulus	-2.2	2.5	3.1	30182	119	999	10	1	0.31	4609|5600|6154|7157|7507|23028|26155|51499|56160|79913	MYC|MAPK11|RPL26|TP53|XPA|KDM1A|NOC2L|TRIAP1|NSMCE3|ACTR5	-0.78	MyList
GO Biological Processes	19	GO:0035196	miRNA processing	19_GO:0048519 negative regulation of biological process	-2.2	4.2	3.6	30182	36	999	5	0.5	0.22	4088|6895|51490|51593|54487	SMAD3|TARBP2|SPOUT1|SRRT|DGCR8	-0.78	MyList
GO Biological Processes	19	GO:0006285	base-excision repair, AP site formation	19_GO:0050896 response to stimulus	-2.2	7.6	4.2	30182	12	999	3	0.3	0.17	4595|7374|252969	MUTYH|UNG|NEIL2	-0.78	MyList
GO Biological Processes	19	GO:0000491	small nucleolar ribonucleoprotein complex assembly	19_GO:0009987 cellular process	-2.2	7.6	4.2	30182	12	999	3	0.3	0.17	4809|8607|55011	SNU13|RUVBL1|PIH1D1	-0.78	MyList
GO Biological Processes	19	GO:1904667	negative regulation of ubiquitin protein ligase activity	19_GO:0048519 negative regulation of biological process	-2.2	7.6	4.2	30182	12	999	3	0.3	0.17	6135|6167|6224	RPL11|RPL37|RPS20	-0.78	MyList
GO Biological Processes	19	GO:0051798	positive regulation of hair follicle development	19_GO:0032502 developmental process	-2.2	7.6	4.2	30182	12	999	3	0.3	0.17	4488|7480|8717	MSX2|WNT10B|TRADD	-0.78	MyList
GO Biological Processes	19	GO:2000035	regulation of stem cell division	19_GO:0050789 regulation of biological process	-2.2	7.6	4.2	30182	12	999	3	0.3	0.17	4300|10322|81606	MLLT3|SMYD5|LBH	-0.78	MyList
GO Biological Processes	19	GO:0002295	T-helper cell lineage commitment	19_GO:0002376 immune system process	-2.2	7.6	4.2	30182	12	999	3	0.3	0.17	4063|30009|114836	LY9|TBX21|SLAMF6	-0.78	MyList
GO Biological Processes	19	GO:0090309	positive regulation of DNA methylation-dependent heterochromatin formation	19_GO:0048519 negative regulation of biological process	-2.2	7.6	4.2	30182	12	999	3	0.3	0.17	10155|22880|80063	TRIM28|MORC2|ATF7IP2	-0.78	MyList
GO Biological Processes	19	GO:0031126	sno(s)RNA 3'-end processing	19_GO:0008152 metabolic process	-2.2	7.6	4.2	30182	12	999	3	0.3	0.17	2091|23404|118460	FBL|EXOSC2|EXOSC6	-0.78	MyList
GO Biological Processes	19	GO:1904816	positive regulation of protein localization to chromosome, telomeric region	19_GO:0051179 localization	-2.2	7.6	4.2	30182	12	999	3	0.3	0.17	7203|10574|10575	CCT3|CCT7|CCT4	-0.78	MyList
GO Biological Processes	19	GO:0070202	regulation of establishment of protein localization to chromosome	19_GO:0051179 localization	-2.2	7.6	4.2	30182	12	999	3	0.3	0.17	7203|10574|10575	CCT3|CCT7|CCT4	-0.78	MyList
GO Biological Processes	19	GO:0010389	regulation of G2/M transition of mitotic cell cycle	19_GO:0050789 regulation of biological process	-2.2	2.7	3.2	30182	101	999	9	0.9	0.3	994|1019|7480|27183|29086|29997|51149|54984|79621	CDC25B|CDK4|WNT10B|VPS4A|BABAM1|NOP53|MRNIP|PINX1|RNASEH2B	-0.78	MyList
GO Biological Processes	19	GO:1902254	negative regulation of intrinsic apoptotic signaling pathway by p53 class mediator	19_GO:0023052 signaling	-2.2	5.3	3.8	30182	23	999	4	0.4	0.2	596|972|23028|51499	BCL2|CD74|KDM1A|TRIAP1	-0.78	MyList
GO Biological Processes	19	GO:0070076	histone lysine demethylation	19_GO:0008152 metabolic process	-2.2	5.3	3.8	30182	23	999	4	0.4	0.2	23028|79697|79831|84678	KDM1A|RIOX1|KDM8|KDM2B	-0.78	MyList
KEGG Pathway	24	hsa00515	Mannose type O-glycan biosynthesis		-2.2	5.3	3.8	30182	23	999	4	0.4	0.2	9486|10585|11041|55624	CHST10|POMT1|B4GAT1|POMGNT1	-0.78	MyList
GO Biological Processes	19	GO:2000353	positive regulation of endothelial cell apoptotic process	19_GO:0048518 positive regulation of biological process	-2.2	5.3	3.8	30182	23	999	4	0.4	0.2	356|959|5335|11126	FASLG|CD40LG|PLCG1|CD160	-0.78	MyList
GO Biological Processes	19	GO:0043392	negative regulation of DNA binding	19_GO:0065007 biological regulation	-2.2	3.6	3.4	30182	51	999	6	0.6	0.24	3001|4488|7023|22927|23028|51176	GZMA|MSX2|TFAP4|HABP4|KDM1A|LEF1	-0.77	MyList
GO Biological Processes	19	GO:0018108	peptidyl-tyrosine phosphorylation	19_GO:0008152 metabolic process	-2.2	2.3	3	30182	159	999	12	1.2	0.34	916|920|2041|2064|2534|3702|3932|4145|5607|7016|7535|8711	CD3E|CD4|EPHA1|ERBB2|FYN|ITK|LCK|MATK|MAP2K5|TESK1|ZAP70|TNK1	-0.76	MyList
GO Biological Processes	19	GO:0097193	intrinsic apoptotic signaling pathway	19_GO:0023052 signaling	-2.2	2.3	3	30182	159	999	12	1.2	0.34	596|3094|5164|7157|10494|10514|23368|23378|29965|56616|64782|79073	BCL2|HINT1|PDK2|TP53|STK25|MYBBP1A|PPP1R13B|RRP8|CDIP1|DIABLO|AEN|TMEM109	-0.76	MyList
GO Biological Processes	19	GO:0048871	multicellular organismal homeostasis	19_GO:0042592 homeostatic process	-2.2	1.6	2.7	30182	559	999	30	3	0.54	21|100|231|596|1236|2625|3575|6194|6208|6218|6223|6647|7049|9093|9289|9696|22954|23178|23373|23378|27040|27240|51599|54475|54903|54977|55646|84433|129787|132299	ABCA3|ADA|AKR1B1|BCL2|CCR7|GATA3|IL7R|RPS6|RPS14|RPS17|RPS19|SOD1|TGFBR3|DNAJA3|ADGRG1|CROCC|TRIM32|PASK|CRTC1|RRP8|LAT|SIT1|LSR|NLE1|MKS1|SLC25A38|LYAR|CARD11|TMEM18|OCIAD2	-0.75	MyList
GO Biological Processes	19	GO:0007616	long-term memory	19_GO:0032501 multicellular organismal process	-2.1	4.1	3.5	30182	37	999	5	0.5	0.22	814|2648|9486|10919|55450	CAMK4|KAT2A|CHST10|EHMT2|CAMK2N1	-0.74	MyList
GO Biological Processes	19	GO:2000279	negative regulation of DNA biosynthetic process	19_GO:0048519 negative regulation of biological process	-2.1	4.1	3.5	30182	37	999	5	0.5	0.22	4221|7157|10039|54984|55226	MEN1|TP53|PARP3|PINX1|NAT10	-0.74	MyList
GO Biological Processes	19	GO:1901661	quinone metabolic process	19_GO:0008152 metabolic process	-2.1	4.1	3.5	30182	37	999	5	0.5	0.22	231|8574|29914|51004|93058	AKR1B1|AKR7A2|UBIAD1|COQ6|COQ10A	-0.74	MyList
GO Biological Processes	19	GO:0002704	negative regulation of leukocyte mediated immunity	19_GO:0002376 immune system process	-2.1	3.1	3.2	30182	68	999	7	0.7	0.26	2671|3575|6504|9984|10039|10225|30009	GFER|IL7R|SLAMF1|THOC1|PARP3|CD96|TBX21	-0.74	MyList
GO Biological Processes	19	GO:0006306	DNA methylation	19_GO:0008152 metabolic process	-2.1	3.5	3.3	30182	52	999	6	0.6	0.24	8320|9219|10155|10919|51409|55929	EOMES|MTA2|TRIM28|EHMT2|HEMK1|DMAP1	-0.74	MyList
GO Biological Processes	19	GO:0006305	DNA alkylation	19_GO:0008152 metabolic process	-2.1	3.5	3.3	30182	52	999	6	0.6	0.24	8320|9219|10155|10919|51409|55929	EOMES|MTA2|TRIM28|EHMT2|HEMK1|DMAP1	-0.74	MyList
GO Biological Processes	19	GO:0046638	positive regulation of alpha-beta T cell differentiation	19_GO:0002376 immune system process	-2.1	3.5	3.3	30182	52	999	6	0.6	0.24	100|864|3123|7535|51561|64410	ADA|RUNX3|HLA-DRB1|ZAP70|IL23A|KLHL25	-0.74	MyList
GO Biological Processes	19	GO:0043393	regulation of protein binding	19_GO:0065007 biological regulation	-2.1	2.1	2.9	30182	201	999	14	1.4	0.37	166|2962|4931|6135|7049|8189|9026|10155|10399|23028|26119|54496|147138|340061	TLE5|GTF2F1|NVL|RPL11|TGFBR3|SYMPK|HIP1R|TRIM28|RACK1|KDM1A|LDLRAP1|PRMT7|TMC8|STING1	-0.73	MyList
GO Biological Processes	19	GO:0031056	regulation of histone modification	19_GO:0008152 metabolic process	-2.1	2.4	3	30182	141	999	11	1.1	0.33	2625|2648|7157|7469|10514|10919|23028|23378|26155|55011|57325	GATA3|KAT2A|TP53|NELFA|MYBBP1A|EHMT2|KDM1A|RRP8|NOC2L|PIH1D1|KAT14	-0.73	MyList
GO Biological Processes	19	GO:0006473	protein acetylation	19_GO:0008152 metabolic process	-2.1	2.4	3	30182	141	999	11	1.1	0.33	322|2648|8320|8464|8607|26151|51176|55226|55929|57325|79829	APBB1|KAT2A|EOMES|SUPT3H|RUVBL1|NAT9|LEF1|NAT10|DMAP1|KAT14|NAA40	-0.73	MyList
GO Biological Processes	19	GO:0031579	membrane raft organization	19_GO:0009987 cellular process	-2.1	5	3.7	30182	24	999	4	0.4	0.2	914|4118|23180|128240	CD2|MAL|RFTN1|NAXE	-0.73	MyList
GO Biological Processes	19	GO:0009303	rRNA transcription	19_GO:0008152 metabolic process	-2.1	5	3.7	30182	24	999	4	0.4	0.2	2972|6949|7157|64425	BRF1|TCOF1|TP53|POLR1E	-0.73	MyList
GO Biological Processes	19	GO:0016577	histone demethylation	19_GO:0008152 metabolic process	-2.1	5	3.7	30182	24	999	4	0.4	0.2	23028|79697|79831|84678	KDM1A|RIOX1|KDM8|KDM2B	-0.73	MyList
GO Biological Processes	19	GO:1903902	positive regulation of viral life cycle	19_GO:0016032 viral process	-2.1	5	3.7	30182	24	999	4	0.4	0.2	920|972|3123|27183	CD4|CD74|HLA-DRB1|VPS4A	-0.73	MyList
GO Biological Processes	19	GO:0018212	peptidyl-tyrosine modification	19_GO:0008152 metabolic process	-2.1	2.3	2.9	30182	161	999	12	1.2	0.34	916|920|2041|2064|2534|3702|3932|4145|5607|7016|7535|8711	CD3E|CD4|EPHA1|ERBB2|FYN|ITK|LCK|MATK|MAP2K5|TESK1|ZAP70|TNK1	-0.73	MyList
GO Biological Processes	19	GO:0090150	establishment of protein localization to membrane	19_GO:0051179 localization	-2.1	2	2.9	30182	223	999	15	1.5	0.38	617|4118|8292|10133|22883|23180|25813|26520|29928|56993|79683|254359|401505|401647|100188893	BCS1L|MAL|COLQ|OPTN|CLSTN1|RFTN1|SAMM50|TIMM9|TIMM22|TOMM22|ZDHHC14|ZDHHC24|TOMM5|GOLGA7B|TOMM6	-0.72	MyList
GO Biological Processes	19	GO:2001056	positive regulation of cysteine-type endopeptidase activity	19_GO:0048518 positive regulation of biological process	-2.1	2.3	3	30182	142	999	11	1.1	0.33	356|2534|3932|4088|4609|6188|6279|7023|9026|10399|56616	FASLG|FYN|LCK|SMAD3|MYC|RPS3|S100A8|TFAP4|HIP1R|RACK1|DIABLO	-0.71	MyList
GO Biological Processes	19	GO:0032386	regulation of intracellular transport	19_GO:0051179 localization	-2.1	1.8	2.8	30182	332	999	20	2	0.44	975|2064|2534|4088|4771|5116|5296|5905|7260|7327|8086|8882|9531|10055|10155|26119|55929|57602|79899|80128	CD81|ERBB2|FYN|SMAD3|NF2|PCNT|PIK3R2|RANGAP1|EIPR1|UBE2G2|AAAS|ZPR1|BAG3|SAE1|TRIM28|LDLRAP1|DMAP1|USP36|PRR5L|TRIM46	-0.71	MyList
KEGG Pathway	24	hsa05161	Hepatitis B		-2.1	2.2	2.9	30182	162	999	12	1.2	0.34	356|596|4088|4609|4772|4773|5296|5600|6775|7043|7157|10454	FASLG|BCL2|SMAD3|MYC|NFATC1|NFATC2|PIK3R2|MAPK11|STAT4|TGFB3|TP53|TAB1	-0.71	MyList
GO Biological Processes	19	GO:1903047	mitotic cell cycle process	19_GO:0009987 cellular process	-2.1	1.6	2.7	30182	517	999	28	2.8	0.52	596|994|1019|4609|5116|6154|6194|7157|7480|8086|8815|8882|23175|23212|27183|29086|29997|51149|51451|51499|54902|54984|79791|79831|90990|91272|91782|129563	BCL2|CDC25B|CDK4|MYC|PCNT|RPL26|RPS6|TP53|WNT10B|AAAS|BANF1|ZPR1|LPIN1|RRS1|VPS4A|BABAM1|NOP53|MRNIP|LCMT1|TRIAP1|TTC19|PINX1|FBXO31|KDM8|KIFC2|BOD1|CHMP7|DIS3L2	-0.7	MyList
GO Biological Processes	19	GO:0046395	carboxylic acid catabolic process	19_GO:0008152 metabolic process	-2.1	2	2.8	30182	224	999	15	1.5	0.38	587|642|1892|2806|3712|5826|5860|10455|23175|55268|56898|56922|57571|137872|197322	BCAT2|BLMH|ECHS1|GOT2|IVD|ABCD4|QDPR|ECI2|LPIN1|ECHDC2|BDH2|MCCC1|CARNS1|ADHFE1|ACSF3	-0.7	MyList
GO Biological Processes	19	GO:0033157	regulation of intracellular protein transport	19_GO:0051179 localization	-2.1	2	2.8	30182	224	999	15	1.5	0.38	975|2064|2534|4088|5116|5296|5905|7327|8882|9531|10055|10155|55929|57602|79899	CD81|ERBB2|FYN|SMAD3|PCNT|PIK3R2|RANGAP1|UBE2G2|ZPR1|BAG3|SAE1|TRIM28|DMAP1|USP36|PRR5L	-0.7	MyList
GO Biological Processes	19	GO:0045191	regulation of isotype switching	19_GO:0002376 immune system process	-2.1	4	3.4	30182	38	999	5	0.5	0.22	940|9984|10039|30009|118460	CD28|THOC1|PARP3|TBX21|EXOSC6	-0.7	MyList
GO Biological Processes	19	GO:0045006	DNA deamination	19_GO:0008152 metabolic process	-2.1	7	4	30182	13	999	3	0.3	0.17	27350|118460|140564	APOBEC3C|EXOSC6|APOBEC3D	-0.7	MyList
GO Biological Processes	19	GO:0043928	exonucleolytic catabolism of deadenylated mRNA	19_GO:0048519 negative regulation of biological process	-2.1	7	4	30182	13	999	3	0.3	0.17	11340|23016|23404	EXOSC8|EXOSC7|EXOSC2	-0.7	MyList
GO Biological Processes	19	GO:2000551	regulation of T-helper 2 cell cytokine production	19_GO:0002376 immune system process	-2.1	7	4	30182	13	999	3	0.3	0.17	975|2625|30009	CD81|GATA3|TBX21	-0.7	MyList
GO Biological Processes	19	GO:0070243	regulation of thymocyte apoptotic process	19_GO:0050789 regulation of biological process	-2.1	7	4	30182	13	999	3	0.3	0.17	100|7157|64919	ADA|TP53|BCL11B	-0.7	MyList
GO Biological Processes	19	GO:0106074	aminoacyl-tRNA metabolism involved in translational fidelity	19_GO:0008152 metabolic process	-2.1	7	4	30182	13	999	3	0.3	0.17	57176|57505|80755	VARS2|AARS2|AARSD1	-0.7	MyList
GO Biological Processes	19	GO:0032784	regulation of DNA-templated transcription elongation	19_GO:0008152 metabolic process	-2.1	2.6	3	30182	105	999	9	0.9	0.3	2962|7469|9862|9984|51497|55756|57805|80789|84246	GTF2F1|NELFA|MED24|THOC1|NELFCD|INTS9|CCAR2|INTS5|MED10	-0.7	MyList
GO Biological Processes	19	GO:0000077	DNA damage checkpoint signaling	19_GO:0023052 signaling	-2.1	2.6	3	30182	105	999	9	0.9	0.3	6154|7157|27339|29086|29997|51149|51499|79791|84126	RPL26|TP53|PRPF19|BABAM1|NOP53|MRNIP|TRIAP1|FBXO31|ATRIP	-0.7	MyList
GO Biological Processes	19	GO:0048145	regulation of fibroblast proliferation	19_GO:0050789 regulation of biological process	-2.1	2.8	3.1	30182	87	999	8	0.8	0.28	972|1019|4049|4609|7157|22954|79621|197358	CD74|CDK4|LTA|MYC|TP53|TRIM32|RNASEH2B|NLRC3	-0.7	MyList
GO Biological Processes	19	GO:0043280	positive regulation of cysteine-type endopeptidase activity involved in apoptotic process	19_GO:0048518 positive regulation of biological process	-2.1	2.4	3	30182	124	999	10	1	0.31	356|3932|4088|4609|6188|6279|7023|9026|10399|56616	FASLG|LCK|SMAD3|MYC|RPS3|S100A8|TFAP4|HIP1R|RACK1|DIABLO	-0.69	MyList
GO Biological Processes	19	GO:0032206	positive regulation of telomere maintenance	19_GO:0048518 positive regulation of biological process	-2.1	3	3.1	30182	70	999	7	0.7	0.26	5588|7203|8607|10574|10575|79913|283899	PRKCQ|CCT3|RUVBL1|CCT7|CCT4|ACTR5|INO80E	-0.69	MyList
GO Biological Processes	19	GO:0045089	positive regulation of innate immune response	19_GO:0044419 biological process involved in interspecies interaction between organisms	-2.1	2	2.8	30182	247	999	16	1.6	0.4	661|2534|2547|5245|6223|6352|10125|10432|11126|22914|23180|56253|114836|149628|259197|340061	POLR3D|FYN|XRCC6|PHB1|RPS19|CCL5|RASGRP1|RBM14|CD160|KLRK1|RFTN1|CRTAM|SLAMF6|PYHIN1|NCR3|STING1	-0.68	MyList
GO Biological Processes	19	GO:0030307	positive regulation of cell growth	19_GO:0040007 growth	-2.1	2.2	2.9	30182	164	999	12	1.2	0.34	596|1954|2064|5607|6279|6832|22954|23404|51393|57521|84678|114804	BCL2|MEGF8|ERBB2|MAP2K5|S100A8|SUPV3L1|TRIM32|EXOSC2|TRPV2|RPTOR|KDM2B|RNF157	-0.68	MyList
GO Biological Processes	19	GO:0036473	cell death in response to oxidative stress	19_GO:0050896 response to stimulus	-2.1	4.8	3.5	30182	25	999	4	0.4	0.2	596|10280|10494|56616	BCL2|SIGMAR1|STK25|DIABLO	-0.68	MyList
GO Biological Processes	19	GO:0050860	negative regulation of T cell receptor signaling pathway	19_GO:0002376 immune system process	-2.1	4.8	3.5	30182	25	999	4	0.4	0.2	4068|11126|53347|79037	SH2D1A|CD160|UBASH3A|PVRIG	-0.68	MyList
GO Biological Processes	19	GO:0043153	entrainment of circadian clock by photoperiod	19_GO:0048511 rhythmic process	-2.1	4.8	3.5	30182	25	999	4	0.4	0.2	5158|7157|9112|23373	PDE6B|TP53|MTA1|CRTC1	-0.68	MyList
GO Biological Processes	19	GO:0019320	hexose catabolic process	19_GO:0008152 metabolic process	-2.1	3.9	3.3	30182	39	999	5	0.5	0.22	2026|2027|2592|5214|7157	ENO2|ENO3|GALT|PFKP|TP53	-0.67	MyList
GO Biological Processes	19	GO:0032787	monocarboxylic acid metabolic process	19_GO:0008152 metabolic process	-2	1.6	2.7	30182	498	999	27	2.7	0.51	231|972|1892|2026|2027|3712|3945|5214|5826|7157|10455|10965|22880|23175|26090|51102|55268|56898|56922|79777|84532|114881|117145|127281|197322|347862|387521	AKR1B1|CD74|ECHS1|ENO2|ENO3|IVD|LDHB|PFKP|ABCD4|TP53|ECI2|ACOT2|MORC2|LPIN1|ABHD12|MECR|ECHDC2|BDH2|MCCC1|ACBD4|ACSS1|OSBPL7|THEM4|PRXL2B|ACSF3|GATD1|PEDS1	-0.67	MyList
GO Biological Processes	19	GO:0033674	positive regulation of kinase activity	19_GO:0048518 positive regulation of biological process	-2	1.7	2.7	30182	428	999	24	2.4	0.48	920|972|975|994|1236|1741|1856|2041|2064|2547|3123|5245|5607|6188|6352|9618|10125|10454|10961|27040|51149|51561|55011|57521	CD4|CD74|CD81|CDC25B|CCR7|DLG3|DVL2|EPHA1|ERBB2|XRCC6|HLA-DRB1|PHB1|MAP2K5|RPS3|CCL5|TRAF4|RASGRP1|TAB1|ERP29|LAT|MRNIP|IL23A|PIH1D1|RPTOR	-0.66	MyList
GO Biological Processes	19	GO:0003279	cardiac septum development	19_GO:0032502 developmental process	-2	2.5	3	30182	107	999	9	0.9	0.3	2625|4488|7049|7157|9249|10454|53834|54903|78987	GATA3|MSX2|TGFBR3|TP53|DHRS3|TAB1|FGFRL1|MKS1|CRELD1	-0.66	MyList
GO Biological Processes	19	GO:0016054	organic acid catabolic process	19_GO:0008152 metabolic process	-2	2	2.8	30182	228	999	15	1.5	0.38	587|642|1892|2806|3712|5826|5860|10455|23175|55268|56898|56922|57571|137872|197322	BCAT2|BLMH|ECHS1|GOT2|IVD|ABCD4|QDPR|ECI2|LPIN1|ECHDC2|BDH2|MCCC1|CARNS1|ADHFE1|ACSF3	-0.65	MyList
GO Biological Processes	19	GO:0043370	regulation of CD4-positive, alpha-beta T cell differentiation	19_GO:0002376 immune system process	-2	3.3	3.2	30182	55	999	6	0.6	0.24	864|2625|3123|30009|51561|64410	RUNX3|GATA3|HLA-DRB1|TBX21|IL23A|KLHL25	-0.65	MyList
GO Biological Processes	19	GO:0034204	lipid translocation	19_GO:0051179 localization	-2	3.3	3.2	30182	55	999	6	0.6	0.24	21|51499|57048|57194|57198|338440	ABCA3|TRIAP1|PLSCR3|ATP10A|ATP8B2|ANO9	-0.65	MyList
GO Biological Processes	19	GO:0016573	histone acetylation	19_GO:0008152 metabolic process	-2	2.5	2.9	30182	108	999	9	0.9	0.3	322|2648|8320|8464|8607|51176|55929|57325|79829	APBB1|KAT2A|EOMES|SUPT3H|RUVBL1|LEF1|DMAP1|KAT14|NAA40	-0.63	MyList
GO Biological Processes	19	GO:0043029	T cell homeostasis	19_GO:0042592 homeostatic process	-2	3.8	3.3	30182	40	999	5	0.5	0.22	596|3575|6194|9093|27240	BCL2|IL7R|RPS6|DNAJA3|SIT1	-0.63	MyList
GO Biological Processes	19	GO:0001843	neural tube closure	19_GO:0032502 developmental process	-2	2.7	3	30182	90	999	8	0.8	0.28	1856|2648|5916|23059|23552|54903|54910|84678	DVL2|KAT2A|RARG|CLUAP1|CDK20|MKS1|SEMA4C|KDM2B	-0.63	MyList
GO Biological Processes	19	GO:1990542	mitochondrial transmembrane transport	19_GO:0051179 localization	-2	2.7	3	30182	90	999	8	0.8	0.28	3954|6576|11194|54946|54977|55013|79085|131118	LETM1|SLC25A1|ABCB8|SLC41A3|SLC25A38|MCUB|SLC25A23|DNAJC19	-0.63	MyList
GO Biological Processes	19	GO:0034502	protein localization to chromosome	19_GO:0051179 localization	-2	2.7	3	30182	90	999	8	0.8	0.28	10039|51149|51176|54984|55011|55506|91272|91782	PARP3|MRNIP|LEF1|PINX1|PIH1D1|MACROH2A2|BOD1|CHMP7	-0.63	MyList
GO Biological Processes	19	GO:0048525	negative regulation of viral process	19_GO:0016032 viral process	-2	2.7	3	30182	90	999	8	0.8	0.28	3609|6352|8815|10155|22880|22954|27350|140564	ILF3|CCL5|BANF1|TRIM28|MORC2|TRIM32|APOBEC3C|APOBEC3D	-0.63	MyList
GO Biological Processes	19	GO:0002726	positive regulation of T cell cytokine production	19_GO:0002376 immune system process	-2	4.6	3.4	30182	26	999	4	0.4	0.2	975|2625|6504|30009	CD81|GATA3|SLAMF1|TBX21	-0.63	MyList
GO Biological Processes	19	GO:0000244	spliceosomal tri-snRNP complex assembly	19_GO:0008152 metabolic process	-2	4.6	3.4	30182	26	999	4	0.4	0.2	24148|25980|26121|27339	PRPF6|AAR2|PRPF31|PRPF19	-0.63	MyList
